# Supplementary material for: Biomarkers of chronic liver disease and their determinants in northern Ethiopia: Evaluating the synergistic impact of HBV and Schistosoma mansoni and the contribution of metabolic and lifestyle factors to liver injury
Source: PLoS One. 2026 Jun 22;21(6):e0352266. doi: 10.1371/journal.pone.0352266 (PMC13286152; doi:10.1371/journal.pone.0352266)
Supplement: S1_File — (XLSX) [file pone.0352266.s001.xlsx]

## Sheet: Data file
Sex	Age group	Marital_status	Occupation	Educ_Stat	History_Alcohol	Alcohol_in the last 30_days	current alcohol consumptin	alcohol_Frequency	alcohol_Frequency	Alcohol_type	History khat chewing	Current_khat_chweing	frequeny of khat chewing	Diabets status	HBsAg positivity	Schistosoma positivity	ALT_Concentration	ALT_Grade	ALT_Normal_Abnormal	AST_Concentration	AST_NORMAL_Abnormal	AST_Grade_Elevation	ALP_Concentration	ALP_NORMAL_Abnormal	ALP_Grade_elevation	DBiL_conc	DBIL_Nor_Abnor	DBIL_Elevation_grade	ALB_Conc	ALB_Norm_Abn	Grades_Albumin	BiT_conc	BILT_Nor_AbNor	Grade_Elevation_TBiL	Tot_Pro_conc	TP_Normal_Abnormal	Grades_TP	LFT_overall_Norma_Abnormal	Number_of_abnormal_LFT			AAR values for abnormal AST/or ALT	AAR category	Infection group
2	6	4	5	1	1	2	2	1	#NULL!	#NULL!	2	2	#NULL!	2	2	2	6.5	#NULL!	1	7.5	1	#NULL!	35	1	#NULL!	0.058	1		3.89	1	1	0.092	1		5.4	0	2	1	0					0
1	3	1	7	3	1	1	1	3	#NULL!	7	2	2	#NULL!	2	2	2	14.5	#NULL!	1	28.3	1	#NULL!	60	1	#NULL!	0.206			3.8	1	1	0.561	1		6.76	1	1	1	0					2
2	5	4	5	1	1	2	2	1	#NULL!	#NULL!	2	2	#NULL!	2	2	1	23	#NULL!	1	9.6	1	#NULL!	83	1	#NULL!	0.03			1.53	1	1	0.065	1		6.9	1	1	1	0					0
1	4	2	5	3	1	1	1	4	#NULL!	1	2	2	#NULL!	1	2	2	36.4	#NULL!	1	19.1	1	#NULL!	114	1	#NULL!	0.074	1		3.9	1	1	0.083	1		3.18	0	4	2	1			0.96	1	3
1	4	3	5	2	2	1	1	2	#NULL!	7	1	1	1	2	1	1	77	3	2	74	2	1	84	1	#NULL!	0.05	1		5.3	2	6	0.407	1		6.34	1	1	1	3					2
2	4	2	3	1	2	2	2	1	#NULL!	#NULL!	2	2	#NULL!	2	2	1	16	#NULL!	1	27.5	1	#NULL!	103	1	#NULL!	0.014			5.31	2	6	0.338	1		1.9	0	6	2	2					2
2	5	3	1	4	1	1	1	3	#NULL!	7	2	1	2	2	2	1	25	#NULL!	1	28	1	#NULL!	71	1	#NULL!	0.14	1		3.6	1	1	0.15	1		6.05	1	1	1	0			1.43	2	1
2	5	3	4	1	1	2	2	1	#NULL!	#NULL!	1	2	#NULL!	1	1	2	217.7	#NULL!	1	311	2	3	163.55	2	1	0.2	1		4.92	1	1	1.32	2	1	2.8	0	5	2	4					0
1	2	1	5	1	1	2	2	1	#NULL!	#NULL!	2	2	#NULL!	2	2	2	8.5	#NULL!	1	8	1	#NULL!	51	1	#NULL!	0.13	1		2.1	0	4	0.91	1		6.54	1	1	2	1					0
1	2	1	6	2	1	2	2	1	#NULL!	#NULL!	2	2	#NULL!	2	2	2	14	#NULL!	1	5	1	#NULL!	41	1	#NULL!	0.132	1		4.4	1	1	0.488	1		6.8	1	1	1	0					0
1	3	3	2	3	1	1	1	1	#NULL!	2	1	1	2	2	2	2	16.5	#NULL!	1	6.5	1	#NULL!	65	1	#NULL!	0.14	1		3.77	1	1	0.173	1		7.1	1	1	1	0					2
1	4	3	3	1	1	1	1	3	#NULL!	1	2	2	#NULL!	2	2	1	34.5	#NULL!	1	27.9	1	#NULL!	57	1	#NULL!	0.162	1		3.8	1	1	0.366	1		6.7	1	1	1	0					0
2	4	2	5	1	1	2	2	1	#NULL!	#NULL!	2	2	#NULL!	2	2	2	24.1	#NULL!	1	23	1	#NULL!	65	1	#NULL!	0.18	1		3.94	1	1	0.43	1		6.86	1	1	1	0					2
2	4	1	1	1	1	1	1	4	#NULL!	1	1	1	1	2	2	1	27.5	#NULL!	1	4	1	#NULL!	74	1	#NULL!	0.03	1		4	1	1	0.436	1		6.55	1	1	1	0			2.39	4	2
1	5	3	6	1	2	2	2	1	#NULL!	#NULL!	1	1	1	2	2	1	33.3	#NULL!	1	79.7	2	1	46	1	#NULL!	0.02	1		1.21	0	5	1.42	2	1	7.77	1	1	2	3			0.63	1	0
1	2	1	6	3	1	1	1	3	#NULL!	1	2	2	#NULL!	2	2	2	44.5	1	2	27.9	1	#NULL!	57	1	#NULL!	0.162	1		3.8	1	1	0.366	1		6.7	1	1	1	0					0
1	4	2	5	1	1	1	1	4	#NULL!	1	2	2	#NULL!	2	2	2	33.6	#NULL!	1	19.9	1	#NULL!	91	1	#NULL!	0.25	1		4.11	1	1	0.246	1		6.6	1	1	1	0					0
1	3	2	2	3	1	1	1	3	#NULL!	7	2	2	#NULL!	2	2	2	5.5	#NULL!	1	27.9	1	#NULL!	57	1	#NULL!	0.162	1		3.8	1	1	0.366	1		6.7	1	1	1	0			2.27	4	3
2	5	3	4	1	2	2	2	4	#NULL!	#NULL!	2	2	#NULL!	2	1	1	88	3	2	200	2	3	653.08	2	3	0.13	1		5.56	2	6	1.23	2	1	2.04	0	6	2	5					0
1	2	1	6	2	1	1	1	4	#NULL!	1	2	2	#NULL!	2	2	2	40	#NULL!	1	32	1	#NULL!	58	1	#NULL!	0.07	1		4.21	1	1	0.12	1		6.9	1	1	1	0			2.3	4	0
1	2	1	6	2	1	1	1	4	#NULL!	7	2	2	#NULL!	1	2	2	138	2	2	317.9	2	3	157	2	1	0.12	1		3.8	1	1	0.366	1		6.7	1	1	2	3					0
1	2	2	3	2	1	1	1	4	#NULL!	1	2	2	#NULL!	2	2	2	8.7	#NULL!	1	8.1	1	#NULL!	56	1	#NULL!	0.21	1		4.8	1	1	0.2	1		3.35	0	4	1	0					2
2	4	3	3	1	1	1	1	1	#NULL!	7	2	2	#NULL!	2	2	1	15.3	#NULL!	1	22.3	1	#NULL!	92	1	#NULL!	0.16	1		4.6	1	1	0.08	1		6.5	1	1	1	0			0.45	1	0
2	1	1	6	2	2	2	2	3	#NULL!	#NULL!	2	2	#NULL!	2	2	2	64	1	2	28.8	1	#NULL!	100	1	#NULL!	0.05	1		3.99	1	1	0.407	1		6.34	1	1	1	0					0
2	6	4	5	1	1	2	2	1	#NULL!	#NULL!	2	2	#NULL!	2	2	2	29.6	#NULL!	1	18.3	1	#NULL!	71	1	#NULL!	0.109	1		3.83	1	1	0.272	1		6.7	1	1	1	0					0
2	5	3	5	1	1	1	1	4	#NULL!	2	1	2	#NULL!	2	2	2	33	#NULL!	1	29.4	1	#NULL!	67	1	#NULL!	0.16	1		3.87	1	1	0.372	1		6.53	1	1	1	0			0.56	1	2
1	2	1	6	2	1	1	1	4	#NULL!	7	2	1	1	2	2	1	238.7	3	2	134	2	2	213	2	1	0.13	1		3.53	1	1	0.085	1		7.5	1	1	2	3			0.71	1	2
2	1	1	7	1	1	1	1	4	#NULL!	7	2	2	#NULL!	2	2	1	442	3	2	314	2	3	102	1	#NULL!	0.83	2	2	1.56	0	4	1.38	2	1	6.01	1	1	2	4					0
2	1	1	6	2	2	2	2	1	#NULL!	#NULL!	2	2	#NULL!	2	2	2	32	#NULL!	1	19.1	1	#NULL!	104	1	#NULL!	0.04	1		4.9	1	1	0.083	1		6.18	1	1	1	0					2
2	6	2	7	1	1	1	1	4	#NULL!	7	2	2	#NULL!	2	2	1	29.5	#NULL!	1	30.11	1	#NULL!	101	1	#NULL!	0.05	1		3.77	1	1	0.356	1		7.39	1	1	1	0			1.1	2	2
1	6	4	3	1	1	1	1	3	#NULL!	7	2	1	1	2	2	1	110	2	2	120.8	2	2	430	2	2	0.03	1		3.15	0	2	2.407	2	1	6.34	1	1	2	4			1.42	2	2
1	2	1	6	2	1	1	1	4	#NULL!	7	2	2	#NULL!	2	2	1	228.7	3	2	323.8	2	3	121.9	1	#NULL!	0.05	1		3.81	1	1	0.407	1		6.34	1	1	2	1			0.31	1	0
1	3	2	7	3	1	1	1	4	#NULL!	7	2	1	1	2	2	2	108.7	2	2	33.8	1	#NULL!	930	2	3	0.07	1		5.1	1	1	0.407	1		8.3	1	1	1	0					2
1	2	1	1	3	1	1	1	3	#NULL!	1	2	2	#NULL!	2	2	1	11.7	#NULL!	1	13.4	1	#NULL!	35	1	#NULL!	0.081	1		3.32	0	2	0.27	1		4.02	0	3	2	1					0
1	5	2	5	2	1	1	1	3	#NULL!	1	2	2	#NULL!	2	2	2	9.9	#NULL!	1	32	1	#NULL!	66	1	#NULL!	0.07	1		4.8	1	1	0.14	1		6.33	1	1	1	0					0
2	6	3	2	1	1	2	2	1	#NULL!	#NULL!	2	2	#NULL!	2	2	2	7.7	#NULL!	1	13.4	1	#NULL!	65	1	#NULL!	0.081	1		4.32	1	1	0.27	1		6.02	1	1	1	0					2
1	3	1	6	3	2	2	2	1	#NULL!	#NULL!	2	2	#NULL!	2	2	1	34.8	#NULL!	1	9.2	1	#NULL!	103	1	#NULL!	0.04	1		4.8	1	1	0.096	1		4.66	0	3	1	0					2
1	4	2	3	2	1	1	1	4	#NULL!	1	2	2	#NULL!	2	2	1	6.3	#NULL!	1	14.8	1	#NULL!	106	1	#NULL!	0	1		5.1	1	1	0.097	1		6.81	1	1	1	0					2
1	5	2	3	1	1	1	1	4	#NULL!	7	2	2	#NULL!	2	2	1	13	#NULL!	1	16.1	1	#NULL!	103	1	#NULL!	0.135	1		2.25	0	4	0.084	1		6.5	1	1	2	1					2
1	2	1	6	3	1	1	1	2	#NULL!	2	2	2	#NULL!	2	2	1	21	#NULL!	1	17.6	1	#NULL!	56	1	#NULL!	0.025	1		3.87	1	1	0.168	1		6.47	1	1	1	0					0
1	4	3	1	2	1	1	1	1	#NULL!	7	2	2	#NULL!	2	2	2	7.6	#NULL!	1	17.6	1	#NULL!	66	1	#NULL!	0.025	1		3.94	1	1	0.368	1		6.47	1	1	1	0			0.79	1	3
2	1	1	6	2	2	2	2	4	#NULL!	#NULL!	2	2	#NULL!	1	1	1	512	#NULL!	1	407	2	3	510.5	2	2	0.095	1		4.67	1	1	1.261	2	1	3.9	0	4	2	5					0
1	2	1	6	3	1	1	1	3	#NULL!	7	2	2	#NULL!	2	2	2	16	#NULL!	1	13.5	1	#NULL!	103	1	#NULL!	0.184	1		3.81	1	1	0.238	1		6.9	1	1	1	0			0.1	1	2
2	1	1	6	2	2	2	2	2	#NULL!	#NULL!	2	2	#NULL!	2	2	1	525.2	4	2	53.5	2	1	91	1	#NULL!	0.144	1		4.21	1	1	0.338	1		6.9	1	1	2	2					0
2	2	1	6	2	1	1	1	1	#NULL!	6	2	2	#NULL!	2	2	2	10	#NULL!	1	18.4	1	#NULL!	48	1	#NULL!	0.058	1		4.02	1	1	0.115	1		6.45	1	1	1	0					2
2	2	1	6	2	2	2	2	1	#NULL!	#NULL!	2	2	#NULL!	2	2	1	29.8	#NULL!	1	29.4	1	#NULL!	60	1	#NULL!	0.096	1		4.43	1	1	0.375	1		6.43	1	1	1	0					2
1	5	4	6	2	2	2	2	1	#NULL!	#NULL!	2	2	#NULL!	2	2	1	16.3	#NULL!	1	12.2	1	#NULL!	54	1	#NULL!	0.128	1		4.2	1	1	0.268	1		7.8	1	1	1	0			0.79	1	2
1	2	1	6	4	1	1	1	3	#NULL!	1	2	1	3	2	2	1	190.7	2	2	151.5	2	2	159	2	1	0.104	1		4.01	1	1	0.2	1		6.4	1	1	2	3			2.03	4	2
2	1	1	6	2	2	2	2	1	#NULL!	#NULL!	2	2	#NULL!	2	2	1	199.8	3	2	406.4	2	3	40.9	1	#NULL!	0.91	2	2	4.43	1	1	1.25	2	1	6.51	1	1	2	4					0
1	2	1	6	2	2	2	2	1	#NULL!	#NULL!	2	2	#NULL!	2	2	2	36.3	#NULL!	1	12.2	1	#NULL!	54	1	#NULL!	0.128	1		3.3	0	2	0.268	1		6.2	1	1	2	1					2
1	1	1	6	2	2	2	2	1	#NULL!	#NULL!	2	2	#NULL!	2	2	1	9.7	#NULL!	1	21.5	1	#NULL!	109	1	#NULL!	0.104	1		1.07	0	5	0.2	1		6.04	1	1	2	1					2
1	1	1	6	2	2	2	2	1	#NULL!	#NULL!	2	2	#NULL!	2	2	1	19.4	#NULL!	1	15.7	1	#NULL!	59	1	#NULL!	0.063	1		4.3	1	1	0.174	1		6.45	1	1	1	0					0
2	5	3	5	2	1	2	2	1	#NULL!	#NULL!	2	2	#NULL!	2	2	2	6.2	#NULL!	1	14.8	1	#NULL!	104	1	#NULL!	0.24	1		3.8	1	1	0.097	1		3.66	0	4	1	0					2
1	1	1	6	2	2	2	2	1	#NULL!	#NULL!	2	2	#NULL!	2	2	1	39	#NULL!	1	12	1	#NULL!	55	1	#NULL!	0.023	1		4.06	1	1	0.08	1		6	1	1	1	0					0
1	1	2	6	2	2	2	2	1	#NULL!	#NULL!	2	2	#NULL!	2	2	2	40.9	#NULL!	1	21.9	1	#NULL!	57	1	#NULL!	0.158	1		5.31	2	6	0.419	1		7.66	1	1	2	1					0
1	1	1	6	2	2	2	2	1	#NULL!	#NULL!	2	2	#NULL!	2	2	2	37.6	#NULL!	1	17.6	1	#NULL!	66	1	#NULL!	0.325	1		3.86	1	1	0.368	1		8.6	2	6	1	0			1.99	3	2
1	2	1	7	2	1	1	1	2	#NULL!	7	2	2	#NULL!	2	2	1	37	#NULL!	1	73.5	2	1	113	1	#NULL!	0.044	1		3.81	1	1	0.838	1		6.9	1	1	2	1			0.33	1	2
1	1	1	6	2	2	2	2	1	#NULL!	#NULL!	2	2	#NULL!	2	2	1	638.7	4	2	213.8	2	3	430	2	2	0.205	1		2.2	0	4	0.407	1		6.34	1	1	2	4					2
1	1	1	6	2	1	1	1	3	#NULL!	7	2	2	#NULL!	2	2	1	39.6	#NULL!	1	18.3	1	#NULL!	71	1	#NULL!	0.109	1		4.853	1	1	0.272	1		5.7	0	2	1	0			3.25	4	2
1	6	2	3	1	2	2	2	1	#NULL!	#NULL!	2	2	#NULL!	1	2	1	96	2	2	312	2	3	127.5	1	#NULL!	0.144	1		1.1	0	6	0.338	1		6.9	1	1	2	3					0
2	2	1	2	2	2	2	2	1	#NULL!	#NULL!	2	2	#NULL!	2	2	2	11	#NULL!	1	32	1	#NULL!	69	1	#NULL!	0.07	1		4.86	1	1	0.56	1		6	1	1	1	0					2
1	5	4	6	2	2	2	2	1	#NULL!	#NULL!	1	1	1	2	2	1	40	#NULL!	1	34	1	#NULL!	89	1	#NULL!	0.04	1		3.58	1	1	0.97	1		7.21	1	1	1	0			0.35	1	2
1	1	1	6	2	2	2	2	1	#NULL!	#NULL!	2	2	#NULL!	2	2	1	680.6	4	2	239	2	3	123	1	#NULL!	0.07	1		3.99	1	1	0.79	1		8.15	1	1	2	3			1.93	3	0
1	4	2	3	3	1	1	1	4	#NULL!	1	1	1	3	2	2	2	132.8	3	2	255.8	2	3	68	1	#NULL!	0.269	1		3.56	1	1	0.578	1		4	0	3	2	2					2
1	5	2	3	1	1	1	1	3	#NULL!	1	2	2	#NULL!	2	2	1	9.7	#NULL!	1	16.8	1	#NULL!	68	1	#NULL!	0.259	1		3.86	1	1	0.678	1		6	1	1	1	0					0
2	4	2	1	4	1	2	2	1	#NULL!	#NULL!	2	2	#NULL!	2	2	2	27.5	#NULL!	1	30.5	1	#NULL!	64	1	#NULL!	0.304	1		3.51	1	1	1.037	2	1	7.6	1	1	2	1			0.26	1	2
1	1	1	6	2	1	2	2	1	#NULL!	#NULL!	2	2	#NULL!	2	2	1	409.7	3	2	106.4	2	2	279	2	2	0.69	2	2	2.01	0	4	0.975	1		4.43	0	3	2	3					2
1	2	1	2	4	1	2	2	1	#NULL!	#NULL!	2	2	#NULL!	2	2	1	6.3	#NULL!	1	12.2	1	#NULL!	54	1	#NULL!	0.128	1		3.5	1	1	0.268	1		6.2	1	1	1	0					0
2	4	2	3	1	2	2	2	1	#NULL!	#NULL!	2	2	#NULL!	2	2	2	7.7	#NULL!	1	21.7	1	#NULL!	102	1	#NULL!	0.176	1		3.47	1	1	0.236	1		7.3	1	1	1	0			0.51	1	0
1	2	1	2	3	1	1	1	3	#NULL!	1	1	1	1	2	2	2	438.7	3	2	223.8	2	3	330	2	2	0.205	1		4.15	1	1	0.407	1		6.34	1	1	2	2					2
1	2	1	6	2	2	2	2	1	#NULL!	#NULL!	2	2	#NULL!	2	2	1	9.6	#NULL!	1	18.3	1	#NULL!	71	1	#NULL!	0.109	1		3.5	1	1	0.272	1		6.7	1	1	1	0					0
2	4	2	2	1	2	2	2	1	#NULL!	#NULL!	1	1	2	2	2	2	26	#NULL!	1	33.5	1	#NULL!	103	1	#NULL!	0.144	1		3.56	1	1	0.338	1		6.9	1	1	2	1			0.56	1	2
1	2	1	3	2	1	2	2	1	#NULL!	#NULL!	1	1	1	2	2	1	412	3	2	229.5	2	3	99	1	#NULL!	0.18	1		3.71	1	1	0.638	1		7.9	1	1	2	1					0
2	1	1	6	2	2	2	2	1	#NULL!	#NULL!	2	2	#NULL!	2	2	2	32.7	#NULL!	1	15.2	1	#NULL!	103	1	#NULL!	0.052	1		4.72	1	1	0.116	1		7.8	1	1	1	0					0
2	2	2	4	2	2	2	2	1	#NULL!	#NULL!	2	2	#NULL!	2	2	2	32.9	#NULL!	1	28.3	1	#NULL!	56	1	#NULL!	0.092	1		4.84	1	1	0.263	1		6.3	1	1	1	0					2
2	2	3	5	4	1	1	1	3	#NULL!	7	2	2	#NULL!	2	2	1	12.23	#NULL!	1	27.7	1	#NULL!	54	1	#NULL!	0.285	1		3.02	0	2	0.562	1		6.3	1	1	2	1					0
1	6	2	2	2	2	2	2	1	#NULL!	#NULL!	1	2	#NULL!	2	2	2	11.7	#NULL!	1	29.4	1	#NULL!	98	1	#NULL!	0.08	1		3.96	1	1	0.131	1		6.9	1	1	1	0			1.64	3	2
2	3	2	4	2	1	2	2	1	#NULL!	#NULL!	2	1	1	2	2	1	96	2	2	157.7	2	2	101.5	1	#NULL!	0.31	1		3.85	1	1	0.261	1		7.46	1	1	2	1					0
2	3	2	4	1	2	2	2	1	#NULL!	#NULL!	2	2	#NULL!	2	2	2	7.4	#NULL!	1	21.6	1	#NULL!	57	1	#NULL!	0.08	1		3.57	1	1	0.99	1		6.4	1	1	1	0					0
2	5	2	2	2	2	2	2	1	#NULL!	#NULL!	2	1	3	2	2	2	21.4	#NULL!	1	32	1	#NULL!	54	1	#NULL!	0.146	1		4.32	1	1	0.358	1		6.76	1	1	1	0			1.05	2	1
2	4	3	7	1	2	2	2	2	#NULL!	#NULL!	1	1	3	2	1	2	201	3	2	211	2	3	404	2	2	0.12	1		1.61	0	4	1.09	2	1	6	1	1	2	5					0
2	5	2	4	1	2	2	2	1	#NULL!	#NULL!	2	2	#NULL!	2	2	2	21	#NULL!	1	21.5	1	#NULL!	61	1	#NULL!	0.157	1		4.36	1	1	0.362	1		6.7	1	1	1	0					2
1	2	1	7	3	1	1	1	4	#NULL!	1	1	1	1	2	2	1	9.5	#NULL!	1	32	1	#NULL!	87	1	#NULL!	0.188	1		4.7	1	1	0.389	1		7.89	1	1	1	0					0
2	6	4	5	1	2	2	2	1	#NULL!	#NULL!	2	2	#NULL!	2	2	2	19.8	#NULL!	1	26.4	1	#NULL!	70	1	#NULL!	0.096	1		4.8	1	1	0.375	1		6.43	1	1	1	0					2
1	1	1	6	2	2	2	2	1	#NULL!	#NULL!	2	2	#NULL!	2	2	1	36.3	#NULL!	1	12.2	1	#NULL!	54	1	#NULL!	0.128	1		4.5	1	1	0.268	1		4.2	0	3	1	0			0.7	1	2
2	2	1	6	2	2	2	2	1	#NULL!	#NULL!	2	2	#NULL!	2	2	1	30.7	#NULL!	1	21.5	1	#NULL!	159	2	1	0.104	1		3.79	1	1	0.2	1		6.04	1	1	2	1			0.76	1	3
2	5	4	6	2	2	2	2	1	#NULL!	#NULL!	2	2	#NULL!	2	1	1	296	3	2	223.5	2	3	99.3	1	#NULL!	0.84	2	2	3.5	1	1	1.338	2	1	8.9	2	6	2	4					0
2	2	2	4	2	2	2	2	1	#NULL!	#NULL!	2	2	#NULL!	2	2	2	40.4	#NULL!	1	31.5	1	#NULL!	111.03	2	1	0.08	1		3.93	1	1	0.17	1		6.11	1	1	1	0					0
1	4	2	1	4	2	2	2	1	#NULL!	#NULL!	2	2	#NULL!	2	2	2	11.8	#NULL!	1	18.2	1	#NULL!	55	1	#NULL!	0.148	1		3.5	1	1	0.415	1		6.8	1	1	1	0			4.82	4	2
1	3	3	5	1	1	1	1	1	#NULL!	7	1	2	#NULL!	2	2	1	11	#NULL!	1	53	2	1	96.3	1	#NULL!	0.012	1		3.55	1	1	0.34	1		6.3	1	1	2	1					2
1	2	1	6	2	2	2	2	1	#NULL!	#NULL!	2	2	#NULL!	2	2	1	33	#NULL!	1	19	1	#NULL!	56	1	#NULL!	0.041	1		3.85	1	1	0.08	1		7.2	1	1	1	0					0
1	2	1	6	2	2	2	2	1	#NULL!	#NULL!	2	2	#NULL!	2	2	2	23.6	#NULL!	1	21.5	1	#NULL!	41	1	#NULL!	0.157	1		3.96	1	1	0.362	1		6.7	1	1	1	0					2
1	2	1	6	2	1	1	1	3	#NULL!	7	2	2	#NULL!	2	2	1	24.2	#NULL!	1	18.7	1	#NULL!	61	1	#NULL!	0.078	1		4.4	1	1	0.171	1		6.49	1	1	1	2					2
2	1	1	6	2	2	2	2	1	#NULL!	#NULL!	2	2	#NULL!	2	2	1	24	#NULL!	1	19	1	#NULL!	56	1	#NULL!	0.041	1		3.97	1	1	0.08	1		7.2	1	1	1	0			1.23	2	0
2	2	1	6	2	2	2	2	1	#NULL!	#NULL!	2	2	#NULL!	2	2	2	29	#NULL!	1	35.6	2	1	101.3	1	#NULL!	0.209	1		4.9	1	1	0.454	1		7.92	1	1	2	1			0.74	1	2
2	4	2	3	1	2	2	2	1	#NULL!	#NULL!	2	2	#NULL!	2	2	1	54.4	1	2	40.13	1	#NULL!	70.09	1	#NULL!	0.03	1		4.2	1	1	0.091	1		7	1	1	1	0			2.49	4	3
1	5	2	3	1	1	1	1	3	#NULL!	7	1	1	2	2	1	1	81	1	2	202	2	3	545	2	2	1.05	1		4.23	1	1	0.14	1		6.01	1	1	2	1			1.14	2	2
1	1	1	7	2	2	2	2	1	#NULL!	#NULL!	2	2	#NULL!	2	2	1	189.8	2	2	215.6	2	3	111	1	#NULL!	0.909	1		4.09	1	1	1.454	2	1	3	0	4	2	4					0
1	1	1	6	2	2	2	2	1	#NULL!	#NULL!	2	2	#NULL!	2	2	2	39	#NULL!	1	35.6	1	#NULL!	126	1	#NULL!	0.209	1		3.9	1	1	0.454	1		6.1	1	1	1	0					2
1	1	1	6	2	2	2	2	1	#NULL!	#NULL!	2	2	#NULL!	2	2	1	35.1	#NULL!	1	16.7	1	#NULL!	66	1	#NULL!	0.225	1		3.79	1	1	0.474	1		6	1	1	1	0			2.3	4	2
1	1	1	6	2	2	2	2	1	#NULL!	#NULL!	2	2	#NULL!	2	2	1	142.9	2	2	329	2	3	127.6	1	#NULL!	0.02	1		3.84	1	1	3.263	2	2	9.3	2	6	2	3					2
1	1	1	6	2	2	2	2	1	#NULL!	#NULL!	2	2	#NULL!	2	2	1	39.23	#NULL!	1	27.7	1	#NULL!	54	1	#NULL!	0.285	1		3.8	1	1	0.562	1		6.3	1	1	1	0			0.22	1	2
1	1	1	6	2	2	2	2	1	#NULL!	#NULL!	2	2	#NULL!	2	2	1	299.2	3	2	66.7	2	1	56.6	1	#NULL!	0.08	1		3.95	1	1	0.7	1		7.21	1	1	2	2					0
2	1	1	6	2	2	2	2	1	#NULL!	#NULL!	2	2	#NULL!	2	2	2	22.1	#NULL!	1	18.4	1	#NULL!	61	1	#NULL!	0.22	1		4.03	1	1	0.115	1		6.15	1	1	1	0					2
1	4	2	3	2	1	1	1	3	#NULL!	2	2	2	#NULL!	1	2	1	9.2	#NULL!	1	30.6	1	#NULL!	103	1	#NULL!	0.096	1		3.55	1	1	0.097	1		7.15	1	1	1	0					0
1	1	1	6	2	2	2	2	1	#NULL!	#NULL!	2	2	#NULL!	2	2	2	42	#NULL!	1	21.7	1	#NULL!	44	1	#NULL!	0.132	1		4.05	1	1	0.236	1		6.16	1	1	1	0					2
1	2	1	6	2	2	2	2	1	#NULL!	#NULL!	2	2	#NULL!	2	2	1	29.9	#NULL!	1	16.3	1	#NULL!	72	1	#NULL!	0.03	1		3.94	1	1	0.3	1		6.65	1	1	1	0					2
1	2	1	6	2	2	2	2	1	#NULL!	#NULL!	2	2	#NULL!	2	2	1	29.4	#NULL!	1	15.2	1	#NULL!	129	1	#NULL!	0.054	1		3.55	1	1	0.106	1		6.22	1	1	1	0					2
1	1	1	6	2	2	2	2	1	#NULL!	#NULL!	2	2	#NULL!	2	2	1	35	#NULL!	1	28.1	1	#NULL!	101	1	#NULL!	0.14	1		2.3	0	4	0.451	1		8.6	2	6	2	1					0
2	2	2	2	3	2	2	2	1	#NULL!	#NULL!	2	2	#NULL!	2	2	2	29	#NULL!	1	30.6	1	#NULL!	104	1	#NULL!	0.096	1		2.55	0	3	0.097	1		6.85	1	1	2	1					2
1	1	1	6	2	2	2	2	1	#NULL!	#NULL!	2	2	#NULL!	2	2	1	38.5	#NULL!	1	18.24	1	#NULL!	107	1	#NULL!	0.122	1		4.45	1	1	0.336	1		6.6	1	1	1	0					2
1	5	4	6	2	2	2	2	1	#NULL!	#NULL!	2	2	#NULL!	2	2	1	29	#NULL!	1	14.2	1	#NULL!	73	1	#NULL!	0.173	1		3.84	1	1	0.3	1		6.65	1	1	1	0			0.65	1	0
2	4	3	4	1	1	1	1	3	#NULL!	1	2	2	#NULL!	2	2	2	209.7	3	2	135.7	2	2	259	2	2	0.13	1		2.01	0	4	0.74	1		6.5	1	1	2	4					0
2	6	4	7	1	2	2	2	1	#NULL!	#NULL!	2	2	#NULL!	2	2	2	30.09	#NULL!	1	14.8	1	#NULL!	104	1	#NULL!	0.24	1		4.33	1	1	0.067	1		3.66	0	4	1	1					0
2	3	2	7	2	1	1	1	3	#NULL!	1	2	2	#NULL!	2	2	2	31	#NULL!	1	21.9	1	#NULL!	57	1	#NULL!	0.158	1		4.3	1	1	0.419	1		7.09	1	1	1	0					2
1	4	2	1	2	1	1	1	3	#NULL!	1	2	2	#NULL!	2	2	1	37	#NULL!	1	19.6	1	#NULL!	46	1	#NULL!	0.25	1		4.37	1	1	0.368	1		6.47	1	1	1	0					2
2	3	2	3	2	1	1	1	3	#NULL!	1	2	2	#NULL!	2	2	1	32	#NULL!	1	40.06	1	#NULL!	71.6	1	#NULL!	0.096	1		4.05	1	1	0.097	1		6.5	1	1	1	0					0
1	3	2	3	3	1	1	1	4	#NULL!	1	1	1	3	2	2	2	28.6	#NULL!	1	21.7	1	#NULL!	129	1	#NULL!	0.132	1		4.45	1	1	0.236	1		6.16	1	1	1	0					0
2	3	3	5	2	2	2	2	1	#NULL!	#NULL!	2	2	#NULL!	2	2	2	28.44	#NULL!	1	14.2	1	#NULL!	74.4	1	#NULL!	0.173	1		4.74	1	1	0.3	1		6.65	1	1	1	0					0
1	4	2	1	4	2	2	2	1	#NULL!	#NULL!	2	2	#NULL!	2	2	2	14.8	#NULL!	1	15.3	1	#NULL!	129	1	#NULL!	0.054	1		4.33	1	1	0.106	1		6.2	1	1	1	0					0
2	6	4	2	1	2	2	2	1	#NULL!	#NULL!	2	2	#NULL!	2	2	2	26	#NULL!	1	21	1	#NULL!	47	1	#NULL!	0.2	1		3.96	1	1	0.73	1		6	1	1	1	0					0
1	4	2	1	4	2	1	1	3	#NULL!	2	1	1	1	2	2	2	18.3	#NULL!	1	6.1	1	#NULL!	107	1	#NULL!	0.053	1		3.8	1	1	0.084	1		4.21	0	3	1	0			0.19	1	0
2	1	1	6	2	1	2	2	4	#NULL!	#NULL!	2	2	#NULL!	2	2	2	571	3	2	109	2	2	100.5	1	#NULL!	1.04	2	2	1.2	0	5	3.6	2	2	7	1	1	2	5					2
2	6	4	4	1	2	2	2	3	#NULL!	#NULL!	2	2	#NULL!	2	2	1	25.6	#NULL!	1	29	1	#NULL!	99	1	#NULL!	0.172	1		4.19	1	1	0.497	1		6.4	1	1	1	0			0.9	1	2
1	4	2	3	2	1	2	2	1	#NULL!	#NULL!	2	1	1	2	2	1	99.2	2	2	89	2	1	110	1	#NULL!	0.02	1		4.165	1	1	3.9	2	2	6.22	1	1	2	4					2
2	5	3	3	1	1	2	2	3	#NULL!	#NULL!	2	2	#NULL!	2	2	1	23	#NULL!	1	25	1	#NULL!	83	1	#NULL!	0.03	1		4.145	1	1	0.86	1		6.11	1	1	1	0					2
1	5	2	2	2	1	1	1	3	#NULL!	7	2	2	#NULL!	2	2	1	23	#NULL!	1	35	1	#NULL!	67	1	#NULL!	0.077	1		4.245	1	1	0.9	1		3.89	0	4	1	1			0.83	1	2
2	3	2	2	2	1	1	1	3	#NULL!	1	2	2	#NULL!	2	2	1	109.5	2	2	91.4	2	2	212	2	1	0.09	1		3.55	1	1	1.21	2	1	7.7	1	1	2	4					0
1	3	2	3	2	1	1	1	4	#NULL!	7	2	2	#NULL!	2	2	2	5.9	#NULL!	1	12	1	#NULL!	44	1	#NULL!	0.11	1		4.06	1	1	0.31	1		6.44	1	1	1	0					0
1	3	2	3	2	1	1	1	3	#NULL!	2	1	1	2	2	2	2	7.7	#NULL!	1	21.7	1	#NULL!	117	1	#NULL!	0.176	1		3.47	1	1	0.236	1		6.3	1	1	1	0			1.05	2	2
2	4	2	2	1	1	2	2	1	#NULL!	#NULL!	2	1	3	2	2	1	108.7	2	2	113.8	2	2	430	2	1	0.205	1		3.85	1	1	0.407	1		6.34	1	1	2	3					2
1	1	2	2	3	1	1	1	1	#NULL!	7	2	2	#NULL!	2	2	1	39.6	#NULL!	1	18.3	1	#NULL!	71	1	#NULL!	0.109	1		3.83	1	1	0.272	1		6.7	1	1	1	0					0
1	6	2	3	1	1	2	2	1	#NULL!	#NULL!	2	2	#NULL!	2	2	2	34.7	#NULL!	1	12.3	1	#NULL!	55.9	1	#NULL!	0.02	1		3.7	1	1	0.31	1		6.8	1	1	1	0					0
2	5	2	1	4	1	1	1	3	#NULL!	3	2	2	#NULL!	2	2	2	28.4	#NULL!	1	27.1	1	#NULL!	62	1	#NULL!	0.182	1		3.61	1	1	0.354	1		6.14	1	1	1	0					0
1	6	2	1	1	1	1	1	3	#NULL!	7	2	2	#NULL!	2	2	2	28.8	#NULL!	1	34.1	1	#NULL!	61	1	#NULL!	0.082	1		3.9	1	1	0.161	1		6.53	1	1	1	0			0.33	1	2
1	3	2	3	1	1	1	1	3	#NULL!	7	2	2	#NULL!	2	2	1	263.8	3	2	87.9	2	2	129	1	#NULL!	0.017	1		3.8	1	1	0.143	1		6.39	1	1	2	2					0
2	3	2	4	1	2	2	2	1	#NULL!	#NULL!	2	2	#NULL!	2	2	2	32.1	#NULL!	1	31	1	#NULL!	62.45	1	#NULL!	0.097	1		3.79	1	1	0.213	1		9.5	2	6	1	0					0
2	3	3	4	3	2	2	2	1	#NULL!	#NULL!	2	2	#NULL!	1	2	2	23.3	#NULL!	1	12.9	1	#NULL!	70	1	#NULL!	0.01	1		3.88	1	1	0.074	1		6.5	1	1	1	0					0
2	6	2	3	1	1	1	1	4	#NULL!	1	2	2	#NULL!	2	2	2	4.6	#NULL!	1	9.1	1	#NULL!	73	1	#NULL!	0.03	1		3.95	1	1	0.156	1		3.16	0	4	1	0			5.32	4	0
2	3	2	4	1	1	2	2	1	#NULL!	#NULL!	2	2	#NULL!	2	2	2	14.9	#NULL!	1	79.2	2	2	89	1	#NULL!	0.065	1		3.9	1	1	0.138	1		6.89	1	1	2	1					2
2	2	1	7	3	1	1	1	4	#NULL!	1	2	2	#NULL!	2	2	1	22	#NULL!	1	24	1	#NULL!	71.34	1	#NULL!	0.011	1		4.11	1	1	0.52	1		4.43	0	4	1	0			0.75	1	0
1	3	2	1	4	1	1	1	3	#NULL!	2	2	2	#NULL!	2	2	2	183	2	2	137.9	1	#NULL!	58	1	1	0.22	1		4	1	1	0.36	1		6.7	1	1	1	0					0
2	6	4	4	1	2	1	1	3	#NULL!	1	2	2	#NULL!	2	2	2	11.7	#NULL!	1	30.2	1	#NULL!	42	1	#NULL!	0.153	1		3.9	1	1	0.495	1		6.06	1	1	1	0					2
2	2	2	4	3	2	2	2	1	#NULL!	#NULL!	2	2	#NULL!	2	2	1	28.3	#NULL!	1	19.7	1	#NULL!	104	1	#NULL!	0.11	1		4.21	1	1	0.3	1		6.1	1	1	1	0					2
2	1	1	6	2	2	2	2	1	#NULL!	#NULL!	2	2	#NULL!	2	2	1	26.5	#NULL!	1	19.2	1	#NULL!	89	1	#NULL!	0.125	1		3.6	1	1	0.075	1		6.48	1	1	1	0			1.68	3	2
2	1	1	6	2	2	2	2	1	#NULL!	#NULL!	2	2	#NULL!	2	2	1	31	#NULL!	1	52	2	1	54	1	#NULL!	0.55	1		4	1	1	0.63	1		6	1	1	2	2					0
2	3	3	1	2	1	2	2	1	#NULL!	#NULL!	2	2	#NULL!	2	2	2	11.6	#NULL!	1	19.5	1	#NULL!	102	1	#NULL!	0.174	1		3.52	1	1	0.116	1		4.95	0	3	1	0					2
1	4	2	2	1	1	1	1	4	#NULL!	2	2	2	#NULL!	2	2	1	15.6	#NULL!	1	33.7	1	#NULL!	42	1	#NULL!	0.114	1		3.81	1	1	0.14	1		6.29	1	1	1	0			0.34	1	2
2	1	1	6	2	2	2	2	1	#NULL!	#NULL!	2	2	#NULL!	2	2	1	391.7	3	2	131.5	2	2	106	1	#NULL!	1.2	2	2	1.09	0	5	2.6	2	1	7.55	1	1	2	5					0
2	2	1	6	2	2	2	2	1	#NULL!	#NULL!	2	2	#NULL!	2	2	2	17.4	#NULL!	1	21.3	1	#NULL!	100	1	#NULL!	0.106	1		3.88	1	1	0.68	1		4.91	0	3	1	0					2
1	1	1	6	2	2	2	2	1	#NULL!	#NULL!	2	2	#NULL!	2	2	1	25.7	#NULL!	1	28.3	1	#NULL!	105	1	#NULL!	0.165	1		3.8	1	1	0.78	1		6.17	1	1	1	0					2
2	4	2	4	2	2	2	2	1	#NULL!	#NULL!	2	2	#NULL!	2	2	1	31	#NULL!	1	30.03	1	#NULL!	94	1	#NULL!	0.12	1		4.8	1	1	0.72	1		7.9	1	1	1	0					2
2	3	2	2	2	1	1	1	3	#NULL!	2	2	1	2	2	2	1	8.5	#NULL!	1	30.7	1	#NULL!	86	1	#NULL!	0.056	1		1.9	0	4	0.172	1		6.64	1	1	2	1					2
2	4	3	2	2	2	2	2	1	#NULL!	#NULL!	2	2	#NULL!	2	2	1	27	#NULL!	1	11.5	1	#NULL!	65.9	1	#NULL!	0.08	1		3.85	1	1	1.23	2	1	7.46	1	1	2	2					2
2	2	2	4	2	1	1	1	3	#NULL!	1	2	2	#NULL!	2	2	1	31.7	#NULL!	1	31.5	1	#NULL!	68	1	#NULL!	0.01	1		3.85	1	1	1.36	2	1	7.46	1	1	2	2			0.22	1	1
2	5	4	2	1	2	2	2	1	#NULL!	#NULL!	2	2	#NULL!	2	1	2	331	3	2	73.7	2	2	844	2	3	2.2	2	3	3.8	1	1	2.14	2	2	6.9	1	1	2	5			1.71	3	2
2	3	3	4	1	1	1	1	3	#NULL!	1	2	1	1	2	2	1	21	#NULL!	1	36	2	1	59.9	1	#NULL!	0.04	1		3.8	1	1	0.14	1		6.9	1	1	2	1					2
2	6	4	4	1	1	2	2	1	#NULL!	#NULL!	2	2	#NULL!	2	2	1	11	#NULL!	1	29	1	#NULL!	97	1	#NULL!	0.014	1		3.9	1	1	0.13	1		6.01	1	1	1	0			10.15	4	3
1	6	2	3	1	1	1	1	4	#NULL!	1	1	1	1	2	1	1	13	#NULL!	1	132	2	2	253	2	1	0.19	1		2.1	0	4	2.44	2	1	6.89	1	1	2	3			0.67	1	2
1	4	2	3	1	1	1	1	4	#NULL!	1	1	1	1	1	2	1	208	3	2	139	2	2	189	2	1	0.01	1		3.6	1	1	0.34	1		6.77	1	1	2	3			0.06	1	1
2	3	2	3	1	1	1	1	3	#NULL!	4	2	2	#NULL!	2	1	2	431	3	2	27.3	1	#NULL!	35	1	#NULL!	0.18	1		4.1	1	1	0.14	1		6.09	1	1	2	1					0
2	4	3	7	1	1	2	2	1	#NULL!	#NULL!	2	2	#NULL!	2	2	2	12	#NULL!	1	11	1	#NULL!	55	1	#NULL!	0.022	1		3.71	1	1	0.88	1		6.78	1	1	1	0					0
2	3	2	1	4	1	2	2	1	#NULL!	#NULL!	2	2	#NULL!	2	2	2	7.5	#NULL!	1	23.2	1	#NULL!	104	1	#NULL!	0.011	1		3.71	1	1	0.151	1		1.99	0	5	1	0			0.05	1	2
2	1	1	7	1	2	2	2	1	#NULL!	#NULL!	2	2	#NULL!	2	2	1	589	3	2	28	1	#NULL!	98	1	#NULL!	0.08	1		4.21	1	1	1.45	2	1	8	1	1	2	2					0
2	4	2	4	1	1	2	2	1	#NULL!	#NULL!	2	2	#NULL!	2	2	2	7.8	#NULL!	1	27	1	#NULL!	59	1	#NULL!	0.12	1		3.8	1	1	0.419	1		6	1	1	1	0					0
2	5	2	3	2	1	1	1	3	#NULL!	7	2	2	#NULL!	2	2	2	16.3	#NULL!	1	32	1	#NULL!	97	1	#NULL!	0.217	1		3.96	1	1	0.46	1		7.22	1	1	1	0					2
1	1	1	7	2	2	2	2	1	#NULL!	#NULL!	2	2	#NULL!	2	2	1	32.4	#NULL!	1	36.9	1	#NULL!	93	1	#NULL!	0.093	1		3.99	1	1	0.412	1		6.9	1	1	1	0					2
1	5	2	3	1	2	2	2	1	#NULL!	#NULL!	2	2	#NULL!	2	2	1	11.7	#NULL!	1	7.5	1	#NULL!	55	1	#NULL!	0.07	1		4.8	1	1	0.092	1		7.26	1	1	1	0					0
2	2	1	6	2	2	2	2	1	#NULL!	#NULL!	2	2	#NULL!	2	2	2	31.4	#NULL!	1	28.3	1	#NULL!	72	1	#NULL!	0.206	1		3.8	1	1	0.561	1		6.76	1	1	1	0					2
1	5	4	6	2	2	2	2	1	#NULL!	#NULL!	1	1	1	2	2	1	38.4	#NULL!	1	16.9	1	#NULL!	73	1	#NULL!	0.03	1		3.8	1	1	0.412	1		6.9	1	1	1	0					0
1	6	4	1	1	1	1	2	1	#NULL!	#NULL!	2	2	#NULL!	2	2	2	41.7	#NULL!	1	7.5	1	#NULL!	44	1	#NULL!	0.019	1		4.058	1	1	0.092	1		3.26	0	4	1	0					0
2	6	3	1	3	1	1	2	1	#NULL!	#NULL!	2	2	#NULL!	2	2	2	26.4	#NULL!	1	8.3	1	#NULL!	70	1	#NULL!	0.206	1		3.8	1	1	0.561	1		6.76	1	1	1	0					2
1	5	3	1	4	2	2	2	1	#NULL!	#NULL!	2	2	#NULL!	2	2	1	16.4	#NULL!	1	28.3	1	#NULL!	93	1	#NULL!	0.206	1		3.8	1	1	0.561	1		9.76	2	6	1	0					0
2	1	1	6	2	2	2	2	1	#NULL!	#NULL!	2	2	#NULL!	2	2	2	38.7	#NULL!	1	9.6	1	#NULL!	83	1	#NULL!	0.06	1		3.5	1	1	0.09	1		5.9	1	1	1	0					0
1	5	3	6	2	2	2	2	1	#NULL!	#NULL!	2	1	2	2	2	2	16.4	#NULL!	1	28.3	1	#NULL!	68	1	#NULL!	0.206	1		3.8	1	1	0.561	1		6.76	1	1	1	0					0
2	1	1	7	1	2	2	2	1	#NULL!	#NULL!	2	2	#NULL!	2	2	2	27.2	#NULL!	1	19.1	1	#NULL!	101.4	1	#NULL!	0.074	1		3.88	1	1	0.083	1		6.18	1	1	1	0					2
1	1	1	6	2	2	2	2	1	#NULL!	#NULL!	2	2	#NULL!	2	2	1	36.4	#NULL!	1	28.3	1	#NULL!	46	1	#NULL!	0.206	1		3.8	1	1	0.561	1		6.76	1	1	1	0					0
1	4	2	4	3	1	1	1	4	#NULL!	1	2	2	#NULL!	2	2	2	4.6	#NULL!	1	17.6	1	#NULL!	40	1	#NULL!	0.192	1		4.8	1	1	0.3	1		6	1	1	1	0					0
1	3	2	2	2	1	1	1	4	#NULL!	4	1	1	2	2	2	2	14.5	#NULL!	1	27.9	1	#NULL!	57	1	#NULL!	0.162	1		3.8	1	1	0.366	1		6.99	1	1	1	0					2
2	1	1	6	2	2	2	2	1	#NULL!	#NULL!	2	2	#NULL!	2	2	1	23.8	#NULL!	1	3.8	1	#NULL!	69	1	#NULL!	0.122	1		5.1	1	1	0.075	1		1.95	0	5	1	0					0
1	1	1	6	2	2	2	2	1	#NULL!	#NULL!	2	2	#NULL!	2	2	2	39.2	#NULL!	1	30.6	1	#NULL!	104	1	#NULL!	0.096	1		4.55	1	1	0.097	1		6.15	1	1	1	0					0
1	1	1	6	2	2	2	2	1	#NULL!	#NULL!	2	2	#NULL!	2	2	2	32.9	#NULL!	1	21.7	1	#NULL!	344	2	2	0.132	1		3.85	1	1	0.236	1		6.16	1	1	2	1					2
2	2	2	4	1	2	1	2	1	#NULL!	#NULL!	2	2	#NULL!	2	2	1	9.9	#NULL!	1	14.2	1	#NULL!	58	1	#NULL!	0.173	1		3.94	1	1	0.3	1		6.65	1	1	1	0					0
1	1	1	6	2	2	2	2	1	#NULL!	#NULL!	2	2	#NULL!	2	2	2	29.66	#NULL!	1	15.3	1	#NULL!	122	1	#NULL!	0.054	1		3.53	1	1	0.106	1		6.22	1	1	1	0					2
2	3	3	5	1	1	1	1	4	#NULL!	1	2	2	#NULL!	2	2	1	6	#NULL!	1	21	1	#NULL!	67	1	#NULL!	0.17	1		3.96	1	1	0.73	1		6.3	1	1	1	0					0
2	1	1	7	1	2	2	2	1	#NULL!	#NULL!	2	2	#NULL!	2	2	2	28.3	#NULL!	1	16.1	1	#NULL!	104	1	#NULL!	0.053	1		4.22	1	1	0.074	1		3.21	0	4	1	0					2
1	1	1	6	2	2	2	2	1	#NULL!	#NULL!	2	2	#NULL!	1	2	1	36.4	#NULL!	1	16.8	1	#NULL!	123	1	#NULL!	0.25	1		1.26	0	5	0.072	1		6.48	1	1	2	1					0
2	4	2	2	1	2	2	2	1	#NULL!	#NULL!	2	2	#NULL!	2	2	2	31.5	#NULL!	1	12.5	1	#NULL!	61	1	#NULL!	0.062	1		3.83	1	1	0.083	1		6.43	1	1	1	0					0
2	2	2	4	1	1	1	1	4	#NULL!	1	2	2	#NULL!	2	2	2	12.45	#NULL!	1	17.6	1	#NULL!	82	1	#NULL!	0.206	1		3.84	1	1	0.228	1		6.02	1	1	1	0					0
1	1	1	6	1	2	2	2	1	#NULL!	#NULL!	2	2	#NULL!	2	2	2	41	#NULL!	1	32	1	#NULL!	122	1	#NULL!	0.078	1		3.6	1	1	0.078	1		4.82	0	3	1	0			0.95	1	2
2	2	1	6	3	2	2	2	1	#NULL!	#NULL!	2	2	#NULL!	2	2	1	58	1	2	55	2	1	96	1	#NULL!	0.21	1		4.2	1	1	0.23	1		7.6	1	1	2	2					0
2	4	4	1	2	2	2	2	1	#NULL!	#NULL!	2	2	#NULL!	2	2	2	13.7	#NULL!	1	5	1	#NULL!	41	1	#NULL!	0.141	1		3.85	1	1	0.152	1		7.05	1	1	1	0					0
2	5	2	3	2	2	2	2	1	#NULL!	#NULL!	2	2	#NULL!	2	2	2	23	#NULL!	1	8.5	1	#NULL!	51	1	#NULL!	0.093	1		3.53	1	1	0.074	1		4.54	0	3	1	0					0
2	6	4	2	2	2	2	2	1	#NULL!	#NULL!	2	2	#NULL!	2	2	2	25.8	#NULL!	1	32	1	#NULL!	104	1	#NULL!	0.103	1		3.85	1	1	0.256	1		7.67	1	1	1	0					0
1	4	2	1	2	1	1	1	3	#NULL!	1	2	2	#NULL!	1	2	2	12.8	#NULL!	1	14	1	#NULL!	49	1	#NULL!	0.18	1		3.42	1	1	0.23	1		6.78	1	1	1	0					0
2	6	4	2	1	1	1	1	3	#NULL!	1	2	2	#NULL!	2	2	2	23	#NULL!	1	6.5	1	#NULL!	50	1	#NULL!	0.173	1		4.08	1	1	0.137	1		2.73	0	4	1	0					0
1	4	2	3	1	1	1	1	3	#NULL!	1	1	1	1	1	2	2	8.3	#NULL!	1	20.4	1	#NULL!	44	1	#NULL!	0.158	1		3.59	1	1	0.268	1		6.09	1	1	1	0					0
1	1	1	6	2	2	2	2	1	#NULL!	#NULL!	2	2	#NULL!	2	2	2	35.8	#NULL!	1	40	1	#NULL!	113	1	#NULL!	0.103	1		3.93	1	1	0.756	1		7.67	1	1	2	1					2
1	3	2	5	1	1	1	1	1	#NULL!	2	2	2	#NULL!	2	2	1	22.8	#NULL!	1	14	1	#NULL!	46	1	#NULL!	0.2	1		3.32	1	1	0.23	1		7.78	1	1	1	0			0.31	1	2
1	1	1	6	2	2	2	2	4	#NULL!	#NULL!	2	2	#NULL!	1	2	1	211	3	2	65.6	2	1	87	1	#NULL!	0.081	1		1.29	0	5	0.113	1		2.71	0	4	2	5					0
1	1	1	6	2	2	2	2	1	#NULL!	#NULL!	2	2	#NULL!	2	2	2	40.8	#NULL!	1	32	1	#NULL!	96	1	#NULL!	0.103	1		3.95	1	1	0.256	1		7.67	1	1	1	0					2
2	1	1	6	2	2	2	2	1	#NULL!	#NULL!	2	2	#NULL!	2	2	1	22.8	#NULL!	1	14	1	#NULL!	65	1	#NULL!	0.188	1		3.79	1	1	0.23	1		7.3	1	1	1	0			2.12	4	0
2	1	1	6	2	2	2	2	1	#NULL!	#NULL!	2	2	#NULL!	2	2	2	27.7	#NULL!	1	58.7	2	1	94	1	#NULL!	0.203	1		1.11	0	5	0.09	1		2.22	0	4	2	2			0.93	1	2
2	5	3	3	1	2	2	2	1	#NULL!	#NULL!	2	2	#NULL!	2	2	1	45.8	1	2	42.8	2	1	101	1	#NULL!	0.103	1		3.85	1	1	0.256	1		7	1	1	2	2			1.56	3	0
2	4	2	1	4	2	2	2	1	#NULL!	#NULL!	2	2	#NULL!	2	2	2	41	#NULL!	1	64	2	1	44	1	#NULL!	0.08	1		3.32	1	1	0.23	1		6.78	1	1	1	0			0.86	1	0
2	4	3	2	3	2	2	2	1	#NULL!	#NULL!	2	2	#NULL!	2	2	2	46.6	1	2	39.9	2	1	91	1	#NULL!	0.06	1		3.9	1	1	0.321	1		6.6	1	1	2	2					2
2	2	2	4	2	2	2	2	1	#NULL!	#NULL!	2	2	#NULL!	2	2	1	12	#NULL!	1	29.9	1	#NULL!	87	1	#NULL!	0.246	1		3.48	1	1	0.321	1		6.1	1	1	1	0			0.24	1	0
1	1	1	6	2	2	2	2	1	#NULL!	#NULL!	2	2	#NULL!	2	2	2	185.6	2	2	45	2	1	91	1	#NULL!	0.046	1		3.9	1	1	0.321	1		6.35	1	1	2	2			0.18	1	0
1	1	1	6	2	2	2	2	1	#NULL!	#NULL!	2	2	#NULL!	2	2	2	185.8	2	2	33	1	#NULL!	99.09	1	#NULL!	0.246	1		3.7	1	1	0.321	1		3.21	0	4	2	1			0.45	1	0
1	2	4	2	3	2	2	2	1	#NULL!	#NULL!	2	2	#NULL!	2	2	2	65	1	2	29	1	#NULL!	102	1	#NULL!	0.246	1		3.9	1	1	0.321	1		6.12	1	1	2	3			2.38	4	0
2	6	4	4	1	1	1	1	4	#NULL!	1	2	2	#NULL!	2	2	2	24	#NULL!	1	57	2	1	88	1	#NULL!	0.146	1		3.9	1	1	0.321	1		6	1	1	2	1					2
2	2	2	1	2	2	2	2	1	#NULL!	#NULL!	2	2	#NULL!	2	2	1	26.6	#NULL!	1	29	1	#NULL!	53	1	#NULL!	0.96	2	1	3.53	1	1	1.321	2	1	7.6	1	1	2	2					0
2	6	3	4	1	2	2	2	1	#NULL!	#NULL!	2	2	#NULL!	2	2	2	18.7	#NULL!	1	18.1	1	#NULL!	56	1	#NULL!	0.185	1		5.07	1	1	0.067	1		4.35	0	3	1	0					0
2	6	4	2	1	2	2	2	1	#NULL!	#NULL!	2	2	#NULL!	2	2	2	5.3	#NULL!	1	12.3	1	#NULL!	147	2	1	0.186	1		4.6	1	1	0.08	1		6.5	1	1	2	1					0
2	3	2	3	1	2	2	2	1	#NULL!	#NULL!	2	2	#NULL!	2	2	2	10.8	#NULL!	1	30.4	1	#NULL!	57	1	#NULL!	0.01	1		4.39	1	1	0.287	1		7.76	1	1	1	0					0
2	6	2	3	1	2	2	2	1	#NULL!	#NULL!	2	2	#NULL!	2	2	2	10.6	#NULL!	1	30.9	1	#NULL!	103	1	#NULL!	0.02	1		3.83	1	1	0.202	1		7.06	1	1	1	0					0
1	6	2	3	2	1	1	1	3	#NULL!	2	1	2	3	2	2	2	32	#NULL!	1	40	1	#NULL!	87	1	#NULL!	0.02	1		4.16	1	1	0.16	1		7.09	1	1	1	0					0
1	4	2	3	3	1	1	1	4	#NULL!	2	1	1	1	2	2	2	5.3	#NULL!	1	9.6	1	#NULL!	49	1	#NULL!	0.152	1		4.62	1	1	0.068	1		5.84	1	1	1	0					0
2	2	3	1	2	1	1	2	1	#NULL!	#NULL!	2	2	#NULL!	2	2	2	29.7	#NULL!	1	28.4	1	#NULL!	47	1	#NULL!	0.07	1		3.97	1	1	0.372	1		6.53	1	1	1	0					0
2	1	1	6	2	2	2	2	1	#NULL!	#NULL!	2	2	#NULL!	2	2	2	26.7	#NULL!	1	18.5	1	#NULL!	103	1	#NULL!	0.06	1		4.71	1	1	0.07	1		6.66	1	1	1	0					0
1	6	3	2	1	1	1	2	1	#NULL!	#NULL!	2	2	#NULL!	2	2	2	14.3	#NULL!	1	13.9	1	#NULL!	97	1	#NULL!	0.217	1		3.95	1	1	0.46	1		7.22	1	1	1	0			2.58	4	1
1	4	2	3	1	1	1	1	4	#NULL!	5	1	1	1	2	1	2	83	2	2	214	2	3	98	1	#NULL!	0.9	2	1	1.18	0	5	5.8	2	2	7.44	1	1	2	4					0
1	4	2	3	2	1	1	1	4	#NULL!	1	2	2	#NULL!	2	2	2	18.9	#NULL!	1	33.8	1	#NULL!	86	1	#NULL!	0.15	1		3.88	1	1	0.387	1		6.28	1	1	1	0			1.21	2	0
2	6	1	3	1	1	1	2	1	#NULL!	#NULL!	2	2	#NULL!	2	2	2	29.5	#NULL!	1	35.7	2	1	101	1	#NULL!	0.231	1		3.92	1	1	0.356	1		7.39	1	1	2	1					0
2	3	2	1	4	2	2	2	1	#NULL!	#NULL!	2	2	#NULL!	2	2	2	12.8	#NULL!	1	14.9	1	#NULL!	46	1	#NULL!	0.063	1		3.8	1	1	0.251	1		6.52	1	1	2	1			1.4	2	0
2	1	1	6	1	2	2	2	1	#NULL!	#NULL!	2	2	#NULL!	2	2	2	27.5	#NULL!	1	38.5	2	1	94	1	#NULL!	0.03	1		3.85	1	1	0.087	1		6.08	1	1	2	1			0.26	1	0
1	4	2	3	1	1	1	1	4	#NULL!	1	2	2	#NULL!	2	2	2	217.7	3	2	57.5	2	1	93	1	#NULL!	0.182	1		3.4	1	1	0.324	1		7.71	1	1	2	2					0
2	2	3	7	2	1	1	1	4	#NULL!	2	1	1	1	2	2	2	31.4	#NULL!	1	25.3	1	#NULL!	69	1	#NULL!	0.106	1		3.83	1	1	0.661	1		6.66	1	1	1	0					0
2	5	2	3	1	1	1	1	1	#NULL!	1	2	2	#NULL!	2	2	2	13.2	#NULL!	1	29.5	1	#NULL!	101.1	1	#NULL!	0.047	1		3.93	1	1	0.078	1		6.77	1	1	1	0					0
1	1	1	6	2	2	2	2	1	#NULL!	#NULL!	2	2	#NULL!	2	2	2	38.2	#NULL!	1	18.6	1	#NULL!	129	1	#NULL!	0.059	1		3.79	1	1	0.092	1		7.8	1	1	1	0					0
1	4	2	3	1	1	1	1	4	#NULL!	5	2	2	#NULL!	2	2	2	5.5	#NULL!	1	40.5	1	#NULL!	102	1	#NULL!	1.03	2	2	4.28	1	1	0.552	1		7.07	1	1	2	1					0
1	6	2	7	1	1	1	1	3	#NULL!	5	2	2	#NULL!	2	2	2	23	#NULL!	1	13.4	1	#NULL!	44	1	#NULL!	0.081	1		4.32	1	1	0.27	1		4.02	0	3	1	0			0.61	1	1
1	5	2	3	2	1	1	1	4	#NULL!	5	1	1	2	2	1	2	125.1	2	2	76	2	1	480	2	2	0.261	1		3.85	1	1	0.236	1		7.46	1	1	2	3					0
1	3	2	2	4	2	2	2	1	#NULL!	#NULL!	2	2	#NULL!	2	2	2	7.4	#NULL!	1	21.3	1	#NULL!	120	1	#NULL!	0.106	1		3.2	1	1	0.18	1		6.33	1	1	1	0					0
2	2	4	4	3	2	2	2	1	#NULL!	#NULL!	2	2	#NULL!	2	2	2	33.7	#NULL!	1	20.7	1	#NULL!	98	1	#NULL!	0.07	1		4.06	1	1	0.184	1		4	0	3	1	0					0
1	1	1	6	2	2	2	2	1	#NULL!	#NULL!	2	2	#NULL!	2	2	2	42	#NULL!	1	35.4	1	#NULL!	110	1	#NULL!	0.109	1		3.89	1	1	0.165	1		6.31	1	1	1	0					0
1	6	2	3	1	1	2	2	1	#NULL!	#NULL!	2	2	#NULL!	2	2	2	24	#NULL!	1	16.1	1	#NULL!	109	1	#NULL!	0.135	1		3.55	1	1	0.084	1		6.25	1	1	1	0					0
2	2	2	2	2	2	2	2	1	#NULL!	#NULL!	2	2	#NULL!	2	2	2	30.8	#NULL!	1	17.2	1	#NULL!	50	1	#NULL!	0.247	1		3.57	1	1	0.143	1		6.5	1	1	1	0					0
2	6	2	3	1	1	1	1	1	#NULL!	1	2	2	#NULL!	2	2	2	7.1	#NULL!	1	14.3	1	#NULL!	58	1	#NULL!	0.097	1		3.78	1	1	0.213	1		6.85	1	1	1	0					0
1	6	3	2	1	1	1	2	1	#NULL!	#NULL!	1	2	2	2	2	2	13.3	#NULL!	1	12.9	1	#NULL!	115	1	#NULL!	0.04	1		4.18	1	1	0.2	1		5.95	1	1	1	0					0
1	2	2	3	1	1	1	1	1	#NULL!	5	2	2	#NULL!	2	2	2	24.1	#NULL!	1	9.1	1	#NULL!	34	1	#NULL!	0.19	1		3.65	1	1	0.156	1		5.16	0	2	1	0					0
2	3	3	2	1	1	1	2	1	#NULL!	#NULL!	2	2	#NULL!	2	2	2	8.5	#NULL!	1	20.4	1	#NULL!	63	1	#NULL!	0.162	1		4.55	1	1	0.306	1		6.1	1	1	1	0					0
1	6	3	1	1	1	1	2	1	#NULL!	#NULL!	2	2	#NULL!	2	2	2	6	#NULL!	1	13.4	1	#NULL!	46	1	#NULL!	0.129	1		3.24	1	1	0.145	1		4.25	0	3	1	0					0
1	1	1	6	2	2	2	2	1	#NULL!	#NULL!	2	2	#NULL!	2	2	2	5.7	#NULL!	1	17.7	1	#NULL!	61	1	#NULL!	0.01	1		3.82	1	1	0.64	1		6.62	1	1	1	0			1.14	2	1
2	5	3	1	1	2	2	1	4	#NULL!	1	2	2	#NULL!	2	1	2	65.6	2	2	74.6	2	1	71	1	#NULL!	0.024	1		3.49	1	1	0.68	1		2.98	0	4	2	3					0
1	4	2	3	2	1	1	1	3	#NULL!	2	2	2	#NULL!	2	2	2	7.4	#NULL!	1	21.3	1	#NULL!	110	1	#NULL!	0.06	1		3.38	1	1	0.18	1		6.91	1	1	1	0					0
1	6	2	3	1	1	1	1	3	#NULL!	5	2	2	#NULL!	2	2	2	5.7	#NULL!	1	33.3	1	#NULL!	125	1	#NULL!	0.05	1		3.9	1	1	0.178	1		6.54	1	1	1	0			0.9	1	3
2	2	2	3	3	2	2	2	1	#NULL!	#NULL!	2	2	#NULL!	2	1	1	447.8	#NULL!	1	401	2	3	91.9	1	#NULL!	0.83	2	1	3.85	1	1	0.261	1		7.236	1	1	2	4					0
2	3	2	4	1	2	2	2	1	#NULL!	#NULL!	2	2	#NULL!	2	2	2	32.5	#NULL!	1	4.9	1	#NULL!	45	1	#NULL!	0.023	1		4.1	1	1	0.7	1		4.52	0	3	1	0					0
2	4	2	3	2	1	1	1	3	#NULL!	2	2	2	#NULL!	2	2	2	8.5	#NULL!	1	21.1	1	#NULL!	86	1	#NULL!	0.061	1		3.82	1	1	0.161	1		6.86	1	1	1	0					0
1	4	2	3	2	1	1	1	3	#NULL!	1	2	1	2	2	2	2	8.5	#NULL!	1	11.1	1	#NULL!	69	1	#NULL!	0.061	1		3.82	1	1	0.161	1		6.55	1	1	1	0			1.66	3	0
2	2	2	4	2	1	1	1	3	#NULL!	1	2	2	#NULL!	2	2	2	23.55	#NULL!	1	39.07	2	1	68.21	1	#NULL!	0.031	1		4.012	1	1	0.067	1		7.77	1	1	2	1					0
1	6	4	3	1	1	1	1	3	#NULL!	2	1	2	#NULL!	2	2	2	16.7	#NULL!	1	28.3	1	#NULL!	55.2	1	#NULL!	0.02	1		3.8	1	1	0.08	1		6.32	1	1	1	0					0
2	4	3	7	1	1	1	1	3	#NULL!	1	2	2	#NULL!	2	2	2	13	#NULL!	1	8.7	1	#NULL!	47	1	#NULL!	0.087	1		3.97	1	1	0.096	1		6.77	1	1	1	0					0
2	1	4	3	1	1	1	1	3	#NULL!	1	2	2	#NULL!	2	2	2	28.3	#NULL!	1	28.1	1	#NULL!	64.2	1	#NULL!	0.11	1		3.91	1	1	0.43	1		6	1	1	1	0					0
2	1	1	6	2	2	2	2	1	#NULL!	#NULL!	2	2	#NULL!	2	2	2	22.9	#NULL!	1	20.7	1	#NULL!	99	1	#NULL!	0.156	1		3.58	1	1	0.134	1		3.13	0	3	1	0					0
2	2	2	4	1	2	2	2	1	#NULL!	#NULL!	2	2	#NULL!	2	2	2	32	#NULL!	1	21	1	#NULL!	100.2	1	#NULL!	0.69	2	2	3.33	1	1	0.75	1		6.72	1	1	2	2					0
1	2	2	5	1	1	1	1	4	#NULL!	1	2	2	#NULL!	2	2	2	8.6	#NULL!	1	15	1	#NULL!	42	1	#NULL!	0.054	1		4.21	1	1	0.8	1		6.41	1	1	1	0			1.31	2	0
2	1	1	6	2	2	2	2	1	#NULL!	#NULL!	2	2	#NULL!	2	2	2	25.43	#NULL!	1	33.2	2	1	50.04	1	#NULL!	0.11	1		4.33	1	1	0.21	1		6.02	1	1	1	0					0
1	5	2	3	1	2	2	2	1	#NULL!	#NULL!	2	2	#NULL!	2	2	2	8.7	#NULL!	1	10.01	1	#NULL!	43.23	1	#NULL!	0.07	1		4.02	1	1	0.17	1		6.23	1	1	1	0					0
1	2	1	6	3	2	2	2	1	#NULL!	#NULL!	2	2	#NULL!	2	2	2	4.3	#NULL!	1	6.7	1	#NULL!	46.2	1	#NULL!	0.013	1		3.831	1	1	0.18	1		6.12	1	1	1	0			12.72	4	0
2	2	1	6	2	2	2	2	1	#NULL!	#NULL!	2	2	#NULL!	2	2	2	21.3	#NULL!	1	271	2	3	93.13	1	#NULL!	0.03	1		3.603	1	1	3.078	2	2	3.14	0	4	2	3					2
2	5	2	4	1	2	2	2	1	#NULL!	#NULL!	2	2	#NULL!	2	2	1	28.01	#NULL!	1	14.02	1	#NULL!	42.08	1	#NULL!	0.15	1		4.11	1	1	0.33	1		6.55	1	1	1	0					0
2	4	3	3	1	2	2	2	1	#NULL!	#NULL!	2	2	#NULL!	2	2	2	31.03	#NULL!	1	29.8	1	#NULL!	49	1	#NULL!	0.05	1		3.94	1	1	0.31	1		5.99	1	1	1	0			0.71	1	0
1	6	2	3	1	2	2	2	1	#NULL!	#NULL!	2	1	2	2	2	2	315.4	3	2	223.2	2	3	444.4	2	2	0.04	1		3.91	1	1	0.08	1		6.67	1	1	2	3			0.61	1	2
2	1	1	6	2	2	2	2	1	#NULL!	#NULL!	2	2	#NULL!	2	2	1	65.9	1	2	40	1	#NULL!	47.8	1	#NULL!	0.95	2	2	4.12	1	1	0.66	1		6.63	1	1	2	2					2
1	5	3	1	2	2	2	2	1	#NULL!	#NULL!	2	2	#NULL!	2	2	1	32.1	#NULL!	1	18.4	1	#NULL!	48	1	#NULL!	0.058	1		3.99	1	1	0.115	1		6.45	1	1	1	0					0
1	6	2	5	1	2	2	2	1	#NULL!	#NULL!	2	2	#NULL!	2	2	2	40	#NULL!	1	27.2	1	#NULL!	127	1	#NULL!	0.122	1		4.08	1	1	0.192	1		6.52	1	1	1	2					2
2	2	1	6	2	2	2	2	1	#NULL!	#NULL!	2	2	#NULL!	2	2	1	28.6	#NULL!	1	15	1	#NULL!	67	1	#NULL!	0.195	1		3.98	1	1	0.3	1		5.93	1	1	1	0			1.37	2	0
2	2	1	6	2	2	2	2	1	#NULL!	#NULL!	2	2	#NULL!	2	2	2	33	#NULL!	1	45.3	2	1	57.4	1	#NULL!	0.3	1		3.91	1	1	0.12	1		3.3	0	4	1	0					0
2	1	1	6	2	2	2	2	1	#NULL!	#NULL!	2	2	#NULL!	2	2	2	29.6	#NULL!	1	18.3	1	#NULL!	71	1	#NULL!	0.109	1		3.79	1	1	0.272	1		6.69	1	1	1	0					1
2	5	1	6	2	2	2	2	1	#NULL!	#NULL!	2	2	#NULL!	2	1	2	29.1	#NULL!	1	17.7	1	#NULL!	72	1	#NULL!	0.025	1		3.33	1	1	0.261	1		7.46	1	1	1	0					0
2	1	1	6	2	2	2	2	1	#NULL!	#NULL!	2	2	#NULL!	2	2	2	6	#NULL!	1	7.4	1	#NULL!	99.8	1	#NULL!	0.18	1		3.8	1	1	0.106	1		5.91	1	1	1	0					0
2	2	2	4	2	2	2	2	1	#NULL!	#NULL!	2	2	#NULL!	2	2	2	7.8	#NULL!	1	13.1	1	#NULL!	75	1	#NULL!	0.055	1		3.83	1	1	0.09	1		6.4	1	1	1	0			0.36	1	0
2	2	1	6	2	2	2	2	1	#NULL!	#NULL!	2	2	#NULL!	2	2	2	49	1	2	17.7	1	#NULL!	66	1	#NULL!	0.26	1		4.33	1	1	0.27	1		7.46	1	1	2	1			0.68	1	0
1	2	1	6	2	2	2	2	1	#NULL!	#NULL!	2	2	#NULL!	2	2	2	321.3	3	2	217.4	2	3	279.3	2	2	0.08	1		4	1	1	0.106	1		6.91	1	1	2	3					0
1	1	1	6	2	2	2	2	1	#NULL!	#NULL!	2	2	#NULL!	2	2	2	36.8	#NULL!	1	13.1	1	#NULL!	48	1	#NULL!	0.049	1		3.79	1	1	0.143	1		6.09	1	1	1	0					2
1	6	4	2	1	2	2	2	1	#NULL!	#NULL!	2	2	#NULL!	2	2	1	15	#NULL!	1	28.1	1	#NULL!	111	1	#NULL!	0.04	1		3.59	1	1	0.451	1		7.96	1	1	1	0					0
1	1	1	6	2	2	2	2	1	#NULL!	#NULL!	2	2	#NULL!	2	2	2	26.5	#NULL!	1	21.3	1	#NULL!	99	1	#NULL!	0.042	1		3.83	1	1	0.109	1		6	1	1	1	0					0
2	1	1	6	1	2	2	2	1	#NULL!	#NULL!	2	2	#NULL!	2	2	2	27.6	#NULL!	1	17.6	1	#NULL!	66	1	#NULL!	0.15	1		5	1	1	0.368	1		6.47	1	1	1	0					0
2	1	1	6	2	2	2	2	1	#NULL!	#NULL!	2	2	#NULL!	2	2	2	28.3	#NULL!	1	18.7	1	#NULL!	101.6	1	#NULL!	0.091	1		3.54	1	1	0.089	1		4.66	1	1	1	0					0
2	1	1	6	2	2	2	2	1	#NULL!	#NULL!	2	2	#NULL!	2	2	2	26.8	#NULL!	1	13.1	1	#NULL!	48	1	#NULL!	0.049	1		3.79	1	1	0.143	1		6.09	1	1	1	0					0
2	5	4	3	1	2	2	2	1	#NULL!	#NULL!	2	2	#NULL!	2	2	2	29.5	#NULL!	1	14.6	1	#NULL!	58	1	#NULL!	0.06	1		3.94	1	1	0.228	1		6.22	1	1	1	0					0
1	1	1	6	2	2	2	2	1	#NULL!	#NULL!	2	2	#NULL!	2	2	2	31.5	#NULL!	1	19.6	1	#NULL!	82	1	#NULL!	0.26	1		3.8	1	1	0.228	1		6.79	1	1	1	0					0
1	5	2	3	1	1	1	1	3	#NULL!	7	2	2	#NULL!	2	2	2	8.7	#NULL!	1	38.4	1	#NULL!	58	1	#NULL!	0.226	1		3.96	1	1	0.517	1		6.31	1	1	1	0			0.8	1	1
2	3	2	3	1	2	2	2	1	#NULL!	#NULL!	2	2	#NULL!	2	1	2	301	2	2	239.7	2	3	197	2	1	0.24	1		3.45	1	1	0.261	1		3.06	0	4	2	3					0
2	2	1	6	3	2	2	2	1	#NULL!	#NULL!	2	2	#NULL!	2	2	2	9.7	#NULL!	1	15.7	1	#NULL!	59	1	#NULL!	0.063	1		3.8	1	1	0.106	1		6.1	1	1	1	0					0
1	1	1	6	2	2	2	2	1	#NULL!	#NULL!	2	2	#NULL!	2	2	2	36.2	#NULL!	1	14.8	1	#NULL!	106	1	#NULL!	0.24	1		4.08	1	1	0.33	1		3.66	0	4	1	0					0
2	3	2	7	1	1	1	1	4	#NULL!	1	2	2	#NULL!	2	2	2	6.8	#NULL!	1	13.1	1	#NULL!	48	1	#NULL!	0.049	1		3.79	1	1	0.143	1		6.6	1	1	1	0					2
1	3	3	1	3	1	1	2	1	#NULL!	#NULL!	2	2	#NULL!	2	2	1	4.9	#NULL!	1	21.9	1	#NULL!	37	1	#NULL!	0.058	1		3.3	1	1	0.419	1		3.8	0	4	1	0					2
2	5	3	2	1	1	1	2	1	#NULL!	#NULL!	2	2	#NULL!	2	2	1	7.6	#NULL!	1	17.6	1	#NULL!	46	1	#NULL!	0.025	1		5.13	1	1	0.368	1		6.47	1	1	1	0					0
2	4	2	3	2	1	1	1	3	#NULL!	1	2	2	#NULL!	2	2	2	5.7	#NULL!	1	15.5	1	#NULL!	43	1	#NULL!	0.113	1		3.83	1	1	0.221	1		6.91	1	1	1	0					0
1	4	2	3	1	2	2	2	1	#NULL!	#NULL!	2	2	#NULL!	2	2	2	9.7	#NULL!	1	11.1	1	#NULL!	43	1	#NULL!	0.25	1		3.53	1	1	0.44	1		6.7	1	1	1	0					0
2	1	1	6	2	2	2	2	1	#NULL!	#NULL!	2	2	#NULL!	2	2	2	24.5	#NULL!	1	7.4	1	#NULL!	55	1	#NULL!	0.07	1		3.83	1	1	0.106	1		6.11	1	1	1	0					0
1	1	1	6	2	2	2	2	1	#NULL!	#NULL!	2	2	#NULL!	2	2	2	33.7	#NULL!	1	29.4	1	#NULL!	118	1	#NULL!	0.091	1		3.86	1	1	0.236	1		6.88	1	1	1	0					0
2	6	4	2	1	2	2	2	1	#NULL!	#NULL!	2	2	#NULL!	2	2	2	8.9	#NULL!	1	15.4	1	#NULL!	70	1	#NULL!	0.11	1		3.87	1	1	0.468	1		6.43	1	1	1	0					0
2	4	2	3	1	1	1	1	3	#NULL!	1	2	2	#NULL!	2	2	2	5.4	#NULL!	1	9.9	1	#NULL!	39	1	#NULL!	0.23	1		4.41	1	1	0.102	1		6.6	1	1	1	0			0.78	1	1
2	1	1	6	2	2	2	2	1	#NULL!	#NULL!	2	2	#NULL!	2	1	2	442	3	2	343	2	3	164	2	1	0.19	1		1.3	0	5	3.518	2	2	5.99	1	1	2	5					0
1	3	3	3	2	2	2	2	1	#NULL!	#NULL!	2	1	1	2	2	2	8.3	#NULL!	1	18.4	1	#NULL!	66	1	#NULL!	0.052	1		3.92	1	1	0.211	1		6.75	1	1	1	0			3.04	4	0
2	1	1	6	1	2	2	2	1	#NULL!	#NULL!	2	2	#NULL!	2	2	2	12.1	#NULL!	1	36.8	2	1	96	1	#NULL!	0.078	1		3.84	1	1	0.09	1		6.7	1	1	2	1					0
1	3	1	3	1	1	1	1	3	#NULL!	1	2	2	#NULL!	1	2	2	12.1	#NULL!	1	38.8	1	#NULL!	124	1	#NULL!	0.078	1		4.34	1	1	0.09	1		6.6	1	1	1	0					0
2	1	1	6	2	2	2	2	1	#NULL!	#NULL!	2	2	#NULL!	2	2	2	10.5	#NULL!	1	17.6	1	#NULL!	82	1	#NULL!	0.206	1		4.04	1	1	0.228	1		6.29	1	1	1	0			2.55	4	0
2	1	1	6	2	2	2	2	1	#NULL!	#NULL!	2	2	#NULL!	2	2	2	13.7	#NULL!	1	35	2	1	61	1	#NULL!	0.141	1		3.85	1	1	0.152	1		6.29	1	1	2	1					0
2	1	1	6	2	2	2	2	1	#NULL!	#NULL!	2	2	#NULL!	2	2	2	10.5	#NULL!	1	17.6	1	#NULL!	82	1	#NULL!	0.206	1		3.94	1	1	0.228	1		6.01	1	1	1	0					1
2	4	2	4	1	2	2	2	1	#NULL!	#NULL!	2	2	#NULL!	2	1	2	13.7	#NULL!	1	27.7	1	#NULL!	91	1	#NULL!	0.141	1		3.57	1	1	0.152	1		7.05	1	1	1	0					0
2	1	1	6	2	2	2	2	1	#NULL!	#NULL!	2	2	#NULL!	2	2	2	31.7	#NULL!	1	29.1	1	#NULL!	102	1	#NULL!	0.083	1		3.95	1	1	0.125	1		6.31	1	1	1	0					0
2	5	3	7	1	2	2	2	1	#NULL!	#NULL!	2	2	#NULL!	2	2	2	10.5	#NULL!	1	17.6	1	#NULL!	82	1	#NULL!	0.206	1		3.88	1	1	0.228	1		6.77	1	1	1	0			1.48	2	0
2	1	1	6	2	2	2	2	1	#NULL!	#NULL!	2	2	#NULL!	2	2	2	23.7	#NULL!	1	35	2	1	85	1	#NULL!	0.141	1		3.85	1	1	0.152	1		7.01	1	1	1	0					0
2	5	4	6	2	2	2	2	1	#NULL!	#NULL!	2	2	#NULL!	2	2	2	10.5	#NULL!	1	17.6	1	#NULL!	82	1	#NULL!	0.206	1		3.84	1	1	0.228	1		6.3	1	1	1	0					1
1	2	1	6	2	2	2	2	1	#NULL!	#NULL!	2	2	#NULL!	2	1	2	33.7	#NULL!	1	15	1	#NULL!	121	1	#NULL!	0.141	1		3.5	1	1	0.152	1		6.05	1	1	1	0					0
1	1	1	6	2	2	2	2	1	#NULL!	#NULL!	2	2	#NULL!	2	2	2	33	#NULL!	1	17.7	1	#NULL!	92	1	#NULL!	0.05	1		3.9	1	1	0.261	1		6.35	1	1	1	0			0.66	1	1
1	1	1	6	2	2	2	2	1	#NULL!	#NULL!	2	2	#NULL!	2	1	2	312	3	2	207	2	3	403	2	2	0.85	2	2	3.8	1	1	0.261	1		7.24	1	1	2	4					0
1	5	3	6	2	2	2	2	1	#NULL!	#NULL!	2	2	#NULL!	2	2	2	24.5	#NULL!	1	7.4	1	#NULL!	41.3	1	#NULL!	1.48	2	2	3.83	1	1	0.106	1		5.95	1	1	2	1					0
1	1	1	6	2	2	2	2	1	#NULL!	#NULL!	2	2	#NULL!	2	2	2	23.7	#NULL!	1	29.4	1	#NULL!	111	1	#NULL!	0.192	1		3.79	1	1	0.236	1		6.88	1	1	1	0			0.66	1	1
1	2	1	6	2	2	2	2	1	#NULL!	#NULL!	1	1	1	1	1	2	329	3	2	217.7	2	3	55	1	#NULL!	0.15	1		1.08	0	5	1.261	2	1	8.02	1	1	2	4					0
1	2	1	7	3	1	1	1	3	#NULL!	1	2	2	#NULL!	2	2	2	41	#NULL!	1	7.4	1	#NULL!	121.3	1	#NULL!	0.18	1		3.8	1	1	0.106	1		6.18	1	1	1	0					2
1	3	3	2	1	1	1	2	1	#NULL!	#NULL!	1	1	1	2	2	1	27.6	#NULL!	1	29	1	#NULL!	105	1	#NULL!	0.172	1		3.99	1	1	0.13	1		6.4	1	1	1	0					0
2	6	4	2	2	2	2	2	1	#NULL!	#NULL!	2	2	#NULL!	2	2	2	31.7	#NULL!	1	19.1	1	#NULL!	59	1	#NULL!	0.205	1		3.86	1	1	0.618	1		7	1	1	1	1					2
1	6	3	3	1	1	1	2	1	#NULL!	#NULL!	2	2	#NULL!	2	2	1	9.7	#NULL!	1	16.8	1	#NULL!	68	1	#NULL!	0.259	1		4.51	1	1	0.678	1		6	1	1	1	0					0
2	3	3	1	2	2	2	2	1	#NULL!	#NULL!	2	2	#NULL!	2	2	2	27.5	#NULL!	1	30.5	1	#NULL!	64	1	#NULL!	0.304	1		3.51	1	1	0.37	1		6.8	1	1	1	0					0
2	4	2	4	2	1	1	1	3	#NULL!	1	2	2	#NULL!	2	2	2	4.9	#NULL!	1	13.9	1	#NULL!	48	1	#NULL!	0.282	1		3.49	1	1	0.192	1		4.4	0	3	1	0					0
2	1	1	6	2	2	2	2	1	#NULL!	#NULL!	2	2	#NULL!	2	2	2	20.5	#NULL!	1	17.6	1	#NULL!	82	1	#NULL!	0.206	1		4.74	1	1	0.228	1		6.09	1	1	1	0					0
2	1	1	6	2	2	2	2	1	#NULL!	#NULL!	2	2	#NULL!	2	2	2	23.7	#NULL!	1	29	1	#NULL!	71	1	#NULL!	0.041	1		3.91	1	1	0.52	1		5.05	0	2	1	0					0
2	2	1	6	2	2	2	2	1	#NULL!	#NULL!	2	2	#NULL!	2	2	2	26.7	#NULL!	1	23	1	#NULL!	83	1	#NULL!	0.241	1		4.5	1	1	0.352	1		6.15	1	1	1	0					0
2	5	3	4	1	2	2	2	1	#NULL!	#NULL!	2	2	#NULL!	2	2	2	23.7	#NULL!	1	29	1	#NULL!	67	1	#NULL!	0.3	1		3.9	1	1	0.21	1		6.05	1	1	1	0					0
1	1	1	6	2	2	2	2	1	#NULL!	#NULL!	2	2	#NULL!	2	2	2	23.7	#NULL!	1	31.3	1	#NULL!	75	1	#NULL!	0.03	1		4.5	1	1	0.11	1		6.35	1	1	1	0					0
1	1	1	6	2	2	2	2	1	#NULL!	#NULL!	2	2	#NULL!	2	2	2	37.7	#NULL!	1	21.7	1	#NULL!	51	1	#NULL!	0.09	1		3.97	1	1	0.236	1		4.3	0	3	1	0			1.02	2	2
1	4	4	2	1	2	2	2	1	#NULL!	#NULL!	1	1	2	2	2	1	208.7	3	2	213.8	2	3	119	1	#NULL!	0.06	1		3.59	1	1	1.407	2	1	8.34	2	6	2	3					0
2	3	2	3	2	2	2	2	1	#NULL!	#NULL!	2	2	#NULL!	2	2	2	31	#NULL!	1	17.4	1	#NULL!	66.3	1	#NULL!	0.08	1		3.9	1	1	0.106	1		6.18	1	1	1	0					0
2	2	1	6	2	2	2	2	1	#NULL!	#NULL!	2	2	#NULL!	2	2	2	29.6	#NULL!	1	29	1	#NULL!	104	1	#NULL!	0.172	1		3.89	1	1	0.15	1		6.4	1	1	1	0					0
2	2	1	7	1	2	2	2	1	#NULL!	#NULL!	2	2	#NULL!	2	2	2	23.7	#NULL!	1	28.1	1	#NULL!	49	1	#NULL!	0.205	1		3.86	1	1	0.618	1		7	1	1	1	0					0
2	3	3	4	1	2	2	2	1	#NULL!	#NULL!	2	2	#NULL!	2	2	2	27.7	#NULL!	1	16.8	1	#NULL!	68.52	1	#NULL!	0.259	1		3.56	1	1	0.678	1		6	1	1	1	0					0
2	2	1	6	2	2	2	2	1	#NULL!	#NULL!	2	2	#NULL!	2	2	2	31.7	#NULL!	1	28.1	1	#NULL!	58	1	#NULL!	0.205	1		3.86	1	1	0.618	1		7	1	1	1	0					0
2	1	1	6	2	2	2	2	1	#NULL!	#NULL!	2	2	#NULL!	2	2	2	19.7	#NULL!	1	16.8	1	#NULL!	68	1	#NULL!	0.259	1		3.6	1	1	0.678	1		3	0	4	1	0					0
2	1	1	6	2	2	2	2	1	#NULL!	#NULL!	2	2	#NULL!	2	2	2	31.7	#NULL!	1	28.1	1	#NULL!	70	1	#NULL!	0.205	1		3.96	1	1	0.618	1		7	1	1	1	0					2
2	2	1	6	2	2	2	2	1	#NULL!	#NULL!	2	2	#NULL!	2	2	1	10.7	#NULL!	1	16.8	1	#NULL!	55.52	1	#NULL!	0.259	1		3.71	1	1	0.678	1		6	1	1	1	0					0
2	2	2	5	2	2	2	2	1	#NULL!	#NULL!	2	2	#NULL!	2	2	2	18.7	#NULL!	1	13.9	1	#NULL!	104	1	#NULL!	0.076	1		3.61	1	1	0.201	1		6.14	1	1	1	0					0
2	5	2	4	1	1	1	1	4	#NULL!	1	2	2	#NULL!	2	2	2	31.7	#NULL!	1	28.1	1	#NULL!	72.5	1	#NULL!	0.205	1		3.96	1	1	0.618	1		7	1	1	1	0					2
2	6	3	1	1	2	2	2	1	#NULL!	#NULL!	2	2	#NULL!	2	2	1	9.7	#NULL!	1	16.8	1	#NULL!	71.52	1	#NULL!	0.259	1		3.56	1	1	0.678	1		6	1	1	1	0					0
1	6	3	1	1	2	2	2	1	#NULL!	#NULL!	2	2	#NULL!	2	2	2	11	#NULL!	1	27.5	1	#NULL!	113	1	#NULL!	0.144	1		3.51	1	1	0.538	1		3.9	0	4	1	0					0
1	2	1	6	3	2	2	2	1	#NULL!	#NULL!	2	2	#NULL!	2	2	2	11	#NULL!	1	28.5	1	#NULL!	129	1	#NULL!	0.144	1		3.82	1	1	0.738	1		6.9	1	1	1	0					2
2	5	3	2	1	2	2	2	1	#NULL!	#NULL!	2	2	#NULL!	2	2	1	33	#NULL!	1	36.4	1	#NULL!	68	1	#NULL!	0.12	1		3.91	1	1	0.82	1		6.7	1	1	1	0					2
1	5	3	2	1	2	2	2	1	#NULL!	#NULL!	2	2	#NULL!	2	2	1	38	#NULL!	1	15.2	1	#NULL!	119	1	#NULL!	0.052	1		3.52	1	1	0.116	1		5.98	1	1	1	0			1.08	2	2
2	4	3	2	1	2	2	2	1	#NULL!	#NULL!	2	1	#NULL!	2	2	1	202.9	3	2	218.3	2	3	156	2	1	0.72	2	1	4.04	1	1	1.263	2	1	7.5	1	1	2	5					2
1	1	2	7	2	2	2	2	1	#NULL!	#NULL!	2	2	#NULL!	2	2	1	40	#NULL!	1	18.3	1	#NULL!	56	1	#NULL!	0.092	1		3.84	1	1	0.263	1		6.3	1	1	1	0					0
1	1	1	6	2	2	2	2	1	#NULL!	#NULL!	2	2	#NULL!	2	2	2	19.2	#NULL!	1	18	1	#NULL!	119	1	#NULL!	0.238	1		3.63	1	1	0.118	1		6.6	1	1	1	0					2
2	6	4	2	1	2	2	2	1	#NULL!	#NULL!	2	2	#NULL!	2	2	1	12.2	#NULL!	1	27.7	1	#NULL!	54	1	#NULL!	0.285	1		3.62	1	1	0.562	1		6.3	1	1	1	0					0
2	6	3	2	1	2	2	2	1	#NULL!	#NULL!	2	2	#NULL!	2	2	2	31.7	#NULL!	1	27.4	1	#NULL!	74	1	#NULL!	0.08	1		4.96	1	1	1.508	2	1	6.9	1	1	2	1					0
1	2	1	6	2	2	2	2	1	#NULL!	#NULL!	2	2	#NULL!	2	2	2	12.2	#NULL!	1	27.7	1	#NULL!	54	1	#NULL!	0.285	1		4.02	1	1	0.562	1		6.3	1	1	1	0					0
1	5	4	6	2	2	2	2	1	#NULL!	#NULL!	2	2	#NULL!	2	2	2	13.2	#NULL!	1	34.7	1	#NULL!	64	1	#NULL!	0.285	1		3.92	1	1	0.562	1		6.3	1	1	1	0					0
1	1	1	6	2	2	2	2	1	#NULL!	#NULL!	2	2	#NULL!	2	2	2	33.3	#NULL!	1	17.2	1	#NULL!	118	1	#NULL!	0.148	1		3.95	1	1	0.212	1		6.53	1	1	1	0					0
1	1	1	6	2	2	2	2	1	#NULL!	#NULL!	2	2	#NULL!	2	2	2	32.2	#NULL!	1	27.7	1	#NULL!	54	1	#NULL!	0.285	1		3.8	1	1	0.562	1		6.3	1	1	1	0					0
2	2	1	6	2	2	2	2	1	#NULL!	#NULL!	2	2	#NULL!	2	2	2	30.2	#NULL!	1	27.7	1	#NULL!	54	1	#NULL!	0.285	1		3.9	1	1	0.562	1		6.3	1	1	1	0					2
2	1	1	6	2	2	2	2	1	#NULL!	#NULL!	2	2	#NULL!	2	2	1	28.3	#NULL!	1	17.2	1	#NULL!	70	1	#NULL!	0.148	1		3.95	1	1	0.212	1		6.53	1	1	1	0					0
2	1	1	6	2	2	2	2	1	#NULL!	#NULL!	2	2	#NULL!	2	2	2	30.2	#NULL!	1	7.2	1	#NULL!	97	1	#NULL!	0.053	1		4.39	1	1	0.143	1		8.01	1	1	1	0					0
1	1	1	6	2	2	2	2	1	#NULL!	#NULL!	2	2	#NULL!	2	2	2	32.2	#NULL!	1	14	1	#NULL!	74	1	#NULL!	0.285	1		4.02	1	1	0.562	1		6.3	1	1	1	0					0
1	1	1	6	2	2	2	2	1	#NULL!	#NULL!	2	2	#NULL!	2	2	2	38.2	#NULL!	1	13.7	1	#NULL!	54	1	#NULL!	0.285	1		3.902	1	1	0.562	1		6.3	1	1	1	0					0
1	5	4	3	2	2	2	2	1	#NULL!	#NULL!	2	2	#NULL!	2	2	2	8.3	#NULL!	1	17.2	1	#NULL!	191	2	1	0.148	1		3.75	1	1	0.212	1		7.53	1	1	2	1			0.38	1	0
2	1	1	6	2	2	2	2	1	#NULL!	#NULL!	2	2	#NULL!	2	2	2	321.4	3	2	120.7	2	2	125	1	#NULL!	0.082	1		4.57	1	1	0.541	1		8.4	2	6	2	2			1.37	2	1
1	4	1	3	1	2	2	2	1	#NULL!	#NULL!	2	1	#NULL!	2	1	2	45.8	1	2	62.8	2	1	196	2	1	0.103	1		3.85	1	1	0.256	1		7	1	1	2	2			1.25	2	0
2	3	2	3	2	2	2	2	1	#NULL!	#NULL!	2	2	#NULL!	2	2	2	115.8	2	2	145	2	2	103	1	#NULL!	0.88	2	2	1.22	0	5	1.23	1		6.78	1	1	2	4			0.95	1	1
2	3	3	3	1	2	2	2	1	#NULL!	#NULL!	2	2	#NULL!	2	1	2	346.6	3	2	329.9	2	3	91	1	#NULL!	1.02	2	2	3.51	1	1	4.31	2	2	7.6	1	1	2	4					0
2	6	3	1	1	2	2	2	1	#NULL!	#NULL!	2	2	#NULL!	2	2	2	28	#NULL!	1	29.9	1	#NULL!	87	1	#NULL!	0.246	1		3.6	1	1	0.321	1		5.1	1	1	1	0					1
1	3	2	3	1	1	1	1	3	#NULL!	2	2	2	#NULL!	2	1	2	40.8	#NULL!	1	32.8	1	#NULL!	88	1	#NULL!	0.03	1		3.85	1	1	0.256	1		7.5	1	1	1	0			1.24	2	2
2	6	3	1	3	1	1	2	1	#NULL!	#NULL!	2	2	#NULL!	2	2	1	59.8	1	2	74	2	1	87	1	#NULL!	0.21	1		3.6	1	1	0.23	1		6.78	1	1	2	3			2.96	4	1
1	4	2	3	1	1	1	1	4	#NULL!	2	2	2	#NULL!	2	1	2	46.6	1	2	137.9	2	2	421	2	2	0.92	2	2	3.49	1	1	4.92	2	2	2.89	0	4	2	5			0.71	1	0
2	4	2	3	1	1	1	1	3	#NULL!	2	2	2	#NULL!	2	2	2	42	1	2	29.9	1	#NULL!	87	1	#NULL!	0.246	1		3.9	1	1	0.321	1		6.1	1	1	2	1					0
1	3	2	3	3	2	2	2	1	#NULL!	#NULL!	2	2	#NULL!	2	2	2	21.6	#NULL!	1	21.5	1	#NULL!	68	1	#NULL!	0.07	1		3.76	1	1	0.313	1		7.9	1	1	1	0			0.81	1	2
2	3	3	1	3	2	2	2	1	#NULL!	#NULL!	2	2	#NULL!	2	2	1	34.5	1	2	27.9	1	#NULL!	87	1	#NULL!	0.188	1		3.7	1	1	0.389	1		6.89	1	1	2	1					1
1	5	2	3	1	2	2	2	1	#NULL!	#NULL!	1	1	1	2	1	2	16.7	#NULL!	1	35.8	1	#NULL!	94.4	1	#NULL!	0.03	1		4.12	1	1	0.43	1		6.4	1	1	1	0					2
1	4	2	3	1	1	1	1	3	#NULL!	2	2	2	#NULL!	2	2	1	12.01	#NULL!	1	40	1	#NULL!	112.034	1	#NULL!	0.07	1		4.3	1	1	0.21	1		6.66	1	1	1	0					0
2	2	3	2	3	2	2	2	1	#NULL!	#NULL!	2	2	#NULL!	2	2	2	10.8	#NULL!	1	27.4	1	#NULL!	59	1	#NULL!	0.096	1		3.93	1	1	0.375	1		6.43	1	1	1	0					2
2	2	1	2	3	1	1	2	1	#NULL!	#NULL!	2	2	#NULL!	2	2	1	6.3	#NULL!	1	12.2	1	#NULL!	34	1	#NULL!	0.128	1		4.5	1	1	0.268	1		6.2	1	1	1	0					2
1	5	3	1	1	2	2	2	1	#NULL!	#NULL!	2	2	#NULL!	2	2	1	10.7	#NULL!	1	21.5	1	#NULL!	122	1	#NULL!	0.104	1		3.53	1	1	0.2	1		6.04	1	1	1	0					2
2	5	3	7	1	2	2	2	1	#NULL!	#NULL!	2	2	#NULL!	1	2	1	15	#NULL!	1	19	1	#NULL!	48	1	#NULL!	0.81	2	2	3.67	1	1	1.62	2	1	3.47	0	4	2	2					0
1	5	2	7	3	1	1	1	3	#NULL!	3	2	2	#NULL!	2	2	2	11	#NULL!	1	16.9	1	#NULL!	44	1	#NULL!	0.23	1		3.84	1	1	0.07	1		6.11	1	1	1	0			0.35	1	1
1	5	2	7	2	1	1	1	3	#NULL!	1	2	2	#NULL!	2	1	2	201.9	#NULL!	1	70.5	2	1	267	2	1	0.193	1		3.48	1	1	3.59	2	2	8.8	2	6	2	5					0
1	4	2	5	2	1	1	1	3	#NULL!	1	2	2	#NULL!	2	2	2	17.02	#NULL!	1	21.3	1	#NULL!	67.31	1	#NULL!	0.21	1		4.07	1	1	0.46	1		6.44	1	1	1	0					0
2	3	3	7	3	1	1	1	3	#NULL!	2	2	2	#NULL!	2	2	2	19.8	#NULL!	1	29.7	1	#NULL!	73.2	1	#NULL!	0.04	1		4.16	1	1	0.16	1		4.7	0	3	1	0					0
1	3	2	3	2	2	2	2	1	#NULL!	#NULL!	1	1	3	2	2	2	12.2	#NULL!	1	18.8	1	#NULL!	73	1	#NULL!	0.146	1		3.76	1	1	0.271	1		6.01	1	1	1	0					0
1	4	3	1	2	1	1	2	1	#NULL!	#NULL!	2	2	#NULL!	2	2	2	18.1	#NULL!	1	19.7	1	#NULL!	85	1	#NULL!	0.11	1		3.65	1	1	0.415	1		6.8	1	1	1	0					2
2	6	2	7	1	2	2	2	1	#NULL!	#NULL!	2	2	#NULL!	2	2	1	9.8	#NULL!	1	14.5	1	#NULL!	55	1	#NULL!	0.04	1		4.11	1	1	0.12	1		6.9	1	1	1	0					0
1	6	4	3	1	2	2	2	1	#NULL!	#NULL!	2	2	#NULL!	2	2	2	40	#NULL!	1	38.8	1	#NULL!	66.4	1	#NULL!	0.13	1		4.21	1	1	0.99	1		6.67	1	1	1	0					0
2	6	4	3	1	2	2	2	1	#NULL!	#NULL!	2	2	#NULL!	2	2	2	26	#NULL!	1	13.8	1	#NULL!	58	1	#NULL!	0.046	1		3.91	1	1	0.09	1		6.75	1	1	1	0			9.11	4	2
2	4	2	3	1	2	2	2	1	#NULL!	#NULL!	2	2	#NULL!	2	2	1	9.7	#NULL!	1	88.4	2	2	100	1	#NULL!	1.03	2	2	3.31	1	1	1.77	2	1	7.61	1	1	2	3					0
2	5	4	3	1	2	2	2	1	#NULL!	#NULL!	2	2	#NULL!	2	2	2	15.6	#NULL!	1	33.2	1	#NULL!	88.2	1	#NULL!	0.01	1		4.11	1	1	0.13	1		6	1	1	1	0					2
1	4	2	3	1	1	1	1	3	#NULL!	1	2	2	#NULL!	2	2	1	18.3	#NULL!	1	23.1	1	#NULL!	55	1	#NULL!	0.184	1		3.93	1	1	0.101	1		5.75	1	1	1	0					2
2	6	3	1	1	1	1	2	1	#NULL!	#NULL!	2	2	#NULL!	2	2	1	31.8	#NULL!	1	18.2	1	#NULL!	55	1	#NULL!	0.148	1		3.95	1	1	0.415	1		6.8	1	1	1	0					0
1	2	1	3	2	2	2	2	1	#NULL!	#NULL!	2	2	#NULL!	2	2	2	16.2	#NULL!	1	40.02	1	#NULL!	44.1	1	#NULL!	0.07	1		3.97	1	1	0.21	1		6.05	1	1	1	0					2
2	2	3	4	2	2	2	2	1	#NULL!	#NULL!	2	2	#NULL!	2	2	1	14	#NULL!	1	19	1	#NULL!	56	1	#NULL!	0.041	1		4.5	1	1	0.08	1		6.45	1	1	1	0					0
2	2	1	7	1	2	2	2	1	#NULL!	#NULL!	2	2	#NULL!	2	2	2	9	#NULL!	1	27.6	1	#NULL!	81	1	#NULL!	0.029	1		3.93	1	1	0.12	1		8.01	1	1	1	0					3
2	3	2	3	3	1	1	1	3	#NULL!	1	2	2	#NULL!	2	1	1	29.2	#NULL!	1	14	1	#NULL!	50	1	#NULL!	0.7	2	1	3.44	1	1	3.5	2	2	7.99	1	1	2	3					0
2	3	2	3	2	1	1	1	3	#NULL!	3	2	2	#NULL!	2	2	2	29.2	#NULL!	1	29.6	1	#NULL!	91	1	#NULL!	0.08	1		4.3	1	1	0.12	1		6.6	1	1	1	0					0
2	4	3	5	1	2	2	2	1	#NULL!	#NULL!	2	2	#NULL!	2	2	2	30	#NULL!	1	27.9	1	#NULL!	85.7	1	#NULL!	0.11	1		4.4	1	1	0.12	1		4.03	0	3	1	0					2
1	3	2	3	1	1	1	1	3	#NULL!	5	2	2	#NULL!	2	2	1	27.4	#NULL!	1	14	1	#NULL!	81	1	#NULL!	0.19	1		3.9	1	1	0.65	1		6.6	1	1	1	0					0
2	2	2	4	2	2	2	2	1	#NULL!	#NULL!	2	2	#NULL!	2	2	2	11.8	#NULL!	1	27.6	1	#NULL!	73.8	1	#NULL!	0.05	1		3.93	1	1	0.15	1		6	1	1	1	0			0.71	1	2
1	2	1	6	3	1	1	1	4	#NULL!	3	2	2	#NULL!	2	2	1	78.6	1	2	55.9	2	1	67.2	1	#NULL!	0.99	2	2	2.1	0	4	2.76	2	2	8.01	1	1	2	5					0
1	5	2	3	2	1	1	1	3	#NULL!	3	2	2	#NULL!	2	2	2	9.8	#NULL!	1	35.6	1	#NULL!	91.2	1	#NULL!	0.209	1		4	1	1	0.454	1		7.6	1	1	2	1					0
1	1	1	6	2	2	2	2	1	#NULL!	#NULL!	2	2	#NULL!	2	2	2	8.5	#NULL!	1	28.1	1	#NULL!	139	2	1	0.077	1		3.87	1	1	0.116	1		8.16	1	1	2	2					2
1	5	2	3	1	1	2	2	1	#NULL!	#NULL!	2	2	#NULL!	2	2	1	17.3	#NULL!	1	12.3	1	#NULL!	69.8	1	#NULL!	0.03	1		4.02	1	1	0.07	1		5.11	0	2	1	0					2
1	1	1	6	2	2	2	2	1	#NULL!	#NULL!	2	2	#NULL!	2	2	1	24.5	#NULL!	1	33.4	1	#NULL!	70.9	1	#NULL!	0.12	1		4.1	1	1	0.36	1		6.02	1	1	1	0					2
2	2	1	7	3	1	1	1	3	#NULL!	1	2	2	#NULL!	2	2	1	19.5	#NULL!	1	14.9	1	#NULL!	55.7	1	#NULL!	0.11	1		4	1	1	0.23	1		7.8	1	1	1	0					0
2	6	4	3	1	2	2	2	1	#NULL!	#NULL!	2	2	#NULL!	2	2	2	11.4	#NULL!	1	27.2	1	#NULL!	71	1	#NULL!	0.142	1		3.75	1	1	0.202	1		6.2	1	1	1	0					0
2	1	1	6	2	2	2	2	1	#NULL!	#NULL!	2	2	#NULL!	2	2	2	29	#NULL!	1	12.8	1	#NULL!	71	1	#NULL!	0.094	1		4.2	1	1	1.09	2	1	6.8	1	1	1	0			1.82	3	3
1	1	1	6	2	2	2	2	1	#NULL!	#NULL!	2	2	#NULL!	2	1	1	79	1	2	144	2	2	141	2	1	0.81	2	2	1.92	0	4	2.45	2	1	6	1	1	2	5					0
1	6	3	2	2	1	1	1	3	#NULL!	2	2	2	#NULL!	2	2	2	15.1	#NULL!	1	29.7	1	#NULL!	66	1	#NULL!	0.225	1		3.66	1	1	0.474	1		6.66	1	1	1	0					2
1	3	3	3	2	1	1	1	3	#NULL!	1	2	2	#NULL!	2	2	1	28.4	#NULL!	1	29	1	#NULL!	81	1	#NULL!	0.3	1		3.76	1	1	0.318	1		8.09	1	1	1	0					0
1	5	2	3	1	2	2	2	1	#NULL!	#NULL!	2	2	#NULL!	2	2	2	7.8	#NULL!	1	40	1	#NULL!	56.9	1	#NULL!	0.4	1		3.88	1	1	0.63	1		6.04	1	1	1	0					0
2	6	4	3	1	2	2	2	1	#NULL!	#NULL!	2	2	#NULL!	2	2	2	30.04	#NULL!	1	29.4	1	#NULL!	61.3	1	#NULL!	0.11	1		3.85	1	1	0.34	1		6.3	1	1	1	0					0
2	5	3	3	1	2	2	2	1	#NULL!	#NULL!	2	2	#NULL!	2	2	2	11.8	#NULL!	1	20.1	1	#NULL!	83	1	#NULL!	0.175	1		4.6	1	1	0.219	1		6.01	1	1	1	0			5.36	4	2
1	2	1	6	2	2	2	2	1	#NULL!	#NULL!	2	2	#NULL!	2	2	1	8	#NULL!	1	42.9	2	1	49	1	#NULL!	0.061	1		3.96	1	1	0.073	1		6.28	1	1	1	0					2
2	1	1	6	2	2	2	2	1	#NULL!	#NULL!	2	2	#NULL!	2	2	1	11.7	#NULL!	1	31.5	1	#NULL!	51	1	#NULL!	0.261	1		4.18	1	1	0.236	1		7.46	1	1	1	0					0
2	5	4	6	2	2	2	2	1	#NULL!	#NULL!	2	2	#NULL!	2	2	2	10.4	#NULL!	1	28	1	#NULL!	97.8	1	#NULL!	0.137	1		4	1	1	0.309	1		7.25	1	1	1	0					2
2	1	1	6	2	2	2	2	1	#NULL!	#NULL!	2	2	#NULL!	2	2	1	18	#NULL!	1	32	1	#NULL!	93.7	1	#NULL!	0.081	1		3.86	1	1	0.093	1		5.98	1	1	1	0			2.51	4	2
2	1	1	6	2	2	2	2	1	#NULL!	#NULL!	2	2	#NULL!	2	2	1	19.7	#NULL!	1	49.5	2	1	104	1	#NULL!	0.261	1		4.26	1	1	0.236	1		7.46	1	1	1	0					0
1	6	2	3	1	1	1	1	3	#NULL!	1	2	2	#NULL!	2	2	2	7.4	#NULL!	1	21.3	1	#NULL!	121	1	#NULL!	0.106	1		3.88	1	1	0.18	1		7.91	1	1	1	0			7.6	4	0
1	3	2	5	1	1	1	1	3	#NULL!	1	2	2	#NULL!	2	2	2	5.7	#NULL!	1	43.3	2	1	125	1	#NULL!	0.165	1		3.9	1	1	0.178	1		5.94	1	1	2	1					0
2	1	1	6	2	2	2	2	1	#NULL!	#NULL!	2	2	#NULL!	2	2	2	8.4	#NULL!	1	20.9	1	#NULL!	102	1	#NULL!	0.071	1		3.8	1	1	0.16	1		7.58	1	1	1	0			0.73	1	2
1	3	2	3	3	1	1	1	4	#NULL!	7	2	2	#NULL!	1	2	1	279	3	2	203.4	2	3	129	1	#NULL!	0.9	2	2	2.31	0	4	2.54	2	2	7.42	1	1	2	5					2
1	2	1	6	3	1	1	1	3	#NULL!	#NULL!	2	2	#NULL!	2	2	1	25.7	#NULL!	1	30.5	1	#NULL!	132	2	1	0.145	1		4.3	1	1	0.189	1		7.1	1	1	2	1					0
1	1	1	6	1	2	2	2	1	#NULL!	#NULL!	2	2	#NULL!	2	2	2	11.2	#NULL!	1	18.7	1	#NULL!	53.4	1	#NULL!	0.03	1		3.93	1	1	0.46	1		6.2	1	1	1	0					1
1	3	1	7	3	1	1	1	3	#NULL!	5	2	2	#NULL!	2	1	2	16.3	#NULL!	1	34.8	1	#NULL!	119	1	#NULL!	0.411	2	1	3.98	1	1	1.112	2	1	7.53	1	1	2	1					0
1	1	1	6	2	2	2	2	1	#NULL!	#NULL!	2	2	#NULL!	2	2	2	32.2	#NULL!	1	32	1	#NULL!	121	1	#NULL!	0.106	1		3.7	1	1	0.169	1		6.85	1	1	1	0					0
2	6	2	3	1	2	2	2	1	#NULL!	#NULL!	2	2	#NULL!	2	2	2	5.5	#NULL!	1	8.7	1	#NULL!	35.9	1	#NULL!	0.01	1		4.44	1	1	0.31	1		4.05	0	3	1	0			5.45	4	0
2	5	2	5	2	2	2	2	1	#NULL!	#NULL!	2	2	#NULL!	2	2	2	6.4	#NULL!	1	34.9	2	1	69.9	1	#NULL!	0.22	1		3.87	1	1	0.63	1		6.32	1	1	1	0					0
2	3	2	4	2	2	2	2	1	#NULL!	#NULL!	2	2	#NULL!	2	2	2	8.9	#NULL!	1	13.2	1	#NULL!	91	1	#NULL!	0.087	1		3.8	1	1	0.169	1		6.51	1	1	1	0					0
2	1	1	6	2	2	2	2	1	#NULL!	#NULL!	2	2	#NULL!	2	2	2	14.2	#NULL!	1	21.1	1	#NULL!	60.2	1	#NULL!	0.033	1		4.01	1	1	0.09	1		4.8	0	3	1	0					2
1	2	3	1	2	1	1	2	1	#NULL!	#NULL!	2	1	3	2	2	1	8.8	#NULL!	1	17.7	1	#NULL!	48	1	#NULL!	0.146	1		3.86	1	1	0.342	1		6.66	1	1	1	0			0.61	1	2
2	4	4	2	1	1	1	2	1	#NULL!	#NULL!	2	2	#NULL!	2	2	1	130.1	2	2	80	2	2	51	1	#NULL!	0.043	1		3.8	1	1	0.084	1		8.05	1	1	2	2					2
1	1	1	6	2	2	2	2	1	#NULL!	#NULL!	2	2	#NULL!	2	2	1	39.6	#NULL!	1	33.6	1	#NULL!	84	1	#NULL!	0.124	1		4.4	1	1	0.172	1		7.44	1	1	1	0			0.62	1	2
1	5	3	1	2	1	1	2	1	#NULL!	#NULL!	1	1	3	2	2	1	203.9	3	2	127.4	2	2	126	1	#NULL!	0.1	1		3.8	1	1	0.542	1		6.8	1	1	2	2					0
2	6	3	1	1	1	1	2	1	#NULL!	#NULL!	2	2	#NULL!	2	2	2	7.8	#NULL!	1	18.3	1	#NULL!	86	1	#NULL!	1.08	2	2	5.32	2	6	3.63	2	2	8	1	1	2	3					0
2	6	3	1	1	2	2	2	1	#NULL!	#NULL!	2	2	#NULL!	2	2	2	13.3	#NULL!	1	27.9	1	#NULL!	70	1	#NULL!	0.91	1		4.23	1	1	0.678	1		6.03	1	1	1	0			0.36	1	0
1	6	4	6	2	1	1	1	3	#NULL!	1	2	2	#NULL!	2	2	2	288.3	3	2	102.6	2	2	231.3	2	1	0.12	1		3.78	1	1	0.36	1		7	1	1	2	3					0
2	1	1	6	2	2	2	2	1	#NULL!	#NULL!	2	2	#NULL!	2	2	2	30.9	#NULL!	1	26.9	1	#NULL!	67	1	#NULL!	0.26	1		3.51	1	1	0.82	1		3.02	0	4	1	0					0
1	2	1	5	3	1	1	1	3	#NULL!	1	2	2	#NULL!	2	2	2	13	#NULL!	1	22	1	#NULL!	44	1	#NULL!	0.22	1		4.12	1	1	0.68	1		7.2	1	1	1	0					0
1	6	2	3	1	2	2	2	1	#NULL!	#NULL!	2	2	#NULL!	2	2	2	17	#NULL!	1	32	1	#NULL!	62.1	1	#NULL!	0.3	1		3.83	1	1	0.99	1		6	1	1	1	0			0.21	1	0
1	6	4	3	1	1	2	2	1	#NULL!	#NULL!	1	1	3	2	2	2	498.7	3	2	104.3	2	2	211.7	2	1	0.011	1		4.6	1	1	0.11	1		6.4	1	1	2	3			1.74	3	1
2	6	3	1	1	2	2	2	1	#NULL!	#NULL!	2	2	#NULL!	1	1	2	16	#NULL!	1	27.8	1	#NULL!	84	1	#NULL!	0.98	2	2	1.89	0	4	3.23	2	2	5.9	1	1	2	3			0.1	1	0
2	5	3	3	1	2	2	2	1	#NULL!	#NULL!	2	2	#NULL!	2	2	2	188.3	3	2	19.2	1	#NULL!	37	1	#NULL!	0.096	1		3.49	1	1	0.314	1		6.3	1	1	1	0					2
2	5	2	3	1	1	1	1	3	#NULL!	1	2	2	#NULL!	2	2	1	10.8	#NULL!	1	15.2	1	#NULL!	62	1	#NULL!	0.267	1		3.66	1	1	0.262	1		4.6	0	3	1	0					0
2	6	4	3	1	1	2	2	1	#NULL!	#NULL!	2	2	#NULL!	2	2	2	16	#NULL!	1	22.3	1	#NULL!	94	1	#NULL!	0.124	1		4.3	1	1	0.312	1		7.85	1	1	1	0					2
1	1	1	6	2	2	2	2	1	#NULL!	#NULL!	2	2	#NULL!	2	2	1	31.5	#NULL!	1	18	1	#NULL!	83.6	1	#NULL!	0.2	1		4.31	1	1	0.66	1		6.88	1	1	1	0					0
2	4	3	1	1	1	1	2	1	#NULL!	#NULL!	2	2	#NULL!	2	2	2	23.2	#NULL!	1	8.5	1	#NULL!	55	1	#NULL!	0.119	1		3.8	1	1	0.36	1		7.96	1	1	1	0					2
1	1	1	6	2	2	2	2	1	#NULL!	#NULL!	2	2	#NULL!	2	2	1	36	#NULL!	1	14.3	1	#NULL!	63.2	1	#NULL!	0.21	1		4.03	1	1	0.43	1		6	1	1	1	0			0.06	1	0
2	3	4	2	2	2	2	2	1	#NULL!	#NULL!	2	2	#NULL!	2	2	2	225.2	3	2	13.3	1	#NULL!	102	1	#NULL!	0.017	1		3.79	1	1	0.254	1		6.94	1	1	2	1					2
2	2	1	6	3	2	2	2	1	#NULL!	#NULL!	2	2	#NULL!	2	2	1	8.5	#NULL!	1	19.5	1	#NULL!	96	1	#NULL!	0.303	1		3.86	1	1	0.451	1		8	1	1	1	0					2
2	1	1	6	2	2	2	2	1	#NULL!	#NULL!	2	2	#NULL!	2	2	1	14.3	#NULL!	1	21.2	1	#NULL!	56.7	1	#NULL!	0.23	1		4.6	1	1	0.52	1		6.87	1	1	1	0					0
1	6	4	1	1	2	2	2	1	#NULL!	#NULL!	2	2	#NULL!	2	2	2	9.4	#NULL!	1	30.4	1	#NULL!	59	1	#NULL!	0.3	1		3.79	1	1	0.285	1		7	1	1	1	0					0
1	3	2	3	1	1	1	1	3	#NULL!	1	2	2	#NULL!	2	2	2	14.3	#NULL!	1	21.2	1	#NULL!	72.7	1	#NULL!	0.11	1		4.7	1	1	0.52	1		4.61	0	3	1	0					0
1	6	2	3	1	1	1	1	3	#NULL!	1	2	2	#NULL!	2	2	2	29.4	#NULL!	1	30.4	1	#NULL!	69	1	#NULL!	0.115	1		3.85	1	1	0.285	1		7.5	1	1	1	0					0
2	6	4	4	2	1	1	1	3	#NULL!	1	2	2	#NULL!	2	2	2	24.3	#NULL!	1	21.2	1	#NULL!	56.7	1	#NULL!	0.21	1		4.6	1	1	0.52	1		6.7	1	1	1	0					0
2	1	1	6	2	2	2	2	1	#NULL!	#NULL!	2	2	#NULL!	2	2	2	9.4	#NULL!	1	29.4	1	#NULL!	67	1	#NULL!	0.29	1		3.8	1	1	0.285	1		6.61	1	1	1	0					2
1	1	1	6	2	2	2	2	1	#NULL!	#NULL!	2	2	#NULL!	2	2	1	34.3	#NULL!	1	31.2	1	#NULL!	56.7	1	#NULL!	0.11	1		4.6	1	1	0.52	1		6.87	1	1	1	0					2
1	6	3	6	2	2	2	2	1	#NULL!	#NULL!	2	2	#NULL!	2	2	1	39.4	#NULL!	1	30.4	1	#NULL!	98	1	#NULL!	0.25	1		3.75	1	1	0.285	1		6.64	1	1	1	0					2
1	1	1	6	2	2	2	2	1	#NULL!	#NULL!	2	2	#NULL!	2	2	1	31.4	#NULL!	1	19.3	1	#NULL!	94	1	#NULL!	0.124	1		4.3	1	1	0.312	1		8.85	2	6	2	1					0
2	5	4	3	1	2	1	1	3	#NULL!	1	2	2	#NULL!	2	2	2	11.5	#NULL!	1	18	1	#NULL!	83.6	1	#NULL!	0.2	1		4.31	1	1	0.66	1		6.88	1	1	1	0					2
1	1	1	6	2	2	2	2	1	#NULL!	#NULL!	2	2	#NULL!	2	2	1	14.7	#NULL!	1	31	1	#NULL!	120	1	#NULL!	0.153	1		5	1	1	0.157	1		6.7	1	1	1	0					0
1	4	2	3	1	1	1	1	3	#NULL!	5	2	2	#NULL!	2	2	2	8.8	#NULL!	1	29	1	#NULL!	70	1	#NULL!	0.141	1		4	1	1	0.547	1		5.97	1	1	1	0					0
2	1	1	6	2	2	2	2	1	#NULL!	#NULL!	2	2	#NULL!	2	2	2	9.4	#NULL!	1	22.3	1	#NULL!	94	1	#NULL!	0.324	1		4.3	1	1	0.312	1		7.85	1	1	1	0					0
1	6	4	2	1	2	2	2	1	#NULL!	#NULL!	2	2	#NULL!	2	2	2	11.5	#NULL!	1	18	1	#NULL!	83.6	1	#NULL!	0.23	1		4.31	1	1	0.66	1		6.88	1	1	1	0					0
2	1	1	6	2	2	2	2	1	#NULL!	#NULL!	2	2	#NULL!	2	2	2	17.9	#NULL!	1	30.1	1	#NULL!	34.5	1	#NULL!	0.2	1		4.4	1	1	0.72	1		4	0	3	1	0					0
2	1	1	6	2	2	2	2	1	#NULL!	#NULL!	2	2	#NULL!	2	2	2	11.5	#NULL!	1	23	1	#NULL!	83.6	1	#NULL!	0.1	1		4.31	1	1	0.66	1		6.08	1	1	1	0					0
1	1	1	6	1	2	2	2	1	#NULL!	#NULL!	2	2	#NULL!	2	2	2	31.6	#NULL!	1	30.01	1	#NULL!	62	1	#NULL!	0.236	1		5.07	1	1	0.22	1		6.9	1	1	1	0					0
1	2	1	5	3	2	2	2	1	#NULL!	#NULL!	2	1	1	2	2	2	32.4	#NULL!	1	40	1	#NULL!	99.3	1	#NULL!	0.24	1		4.23	1	1	0.32	1		6.12	1	1	1	0			1.74	3	2
1	1	1	6	2	2	2	2	1	#NULL!	#NULL!	2	2	#NULL!	2	2	1	38.6	#NULL!	1	67	2	1	62	1	#NULL!	0.18	1		2.11	0	4	4.72	2	3	6.9	1	1	2	2					0
2	1	1	6	2	2	2	2	1	#NULL!	#NULL!	2	2	#NULL!	2	2	2	23.7	#NULL!	1	32.2	1	#NULL!	88.61	1	#NULL!	0.31	1		4.37	1	1	0.87	1		6.11	1	1	1	0					2
2	1	1	6	2	2	2	2	1	#NULL!	#NULL!	2	2	#NULL!	2	2	1	16.6	#NULL!	1	32.1	1	#NULL!	121	1	#NULL!	0.11	1		3.8	1	1	0.215	1		6.8	1	1	1	0			0.73	1	2
2	1	1	6	2	2	2	2	1	#NULL!	#NULL!	2	2	#NULL!	2	2	1	478.9	3	2	351.2	2	3	103.8	1	#NULL!	0.07	1		2.04	0	4	0.87	1		7.02	1	1	2	3					0
1	1	1	6	2	2	2	2	1	#NULL!	#NULL!	2	2	#NULL!	2	2	2	25.3	#NULL!	1	34.04	1	#NULL!	74.2	1	#NULL!	0.13	1		4.02	1	1	0.51	1		6.3	1	1	1	0			0.93	1	3
2	2	2	3	1	2	2	2	1	#NULL!	#NULL!	2	2	#NULL!	2	1	1	238.9	3	2	221.2	2	3	433.4	2	3	1.5	2	2	3.22	1	1	2.34	2	2	6.33	1	1	2	5					0
1	2	3	1	3	1	1	2	1	#NULL!	#NULL!	2	2	#NULL!	2	2	2	6.2	#NULL!	1	34.3	1	#NULL!	104	1	#NULL!	0.116	1		3.78	1	1	0.624	1		5.98	1	1	1	0					0
2	3	2	3	1	1	1	1	3	#NULL!	1	2	2	#NULL!	2	2	2	7.6	#NULL!	1	12	1	#NULL!	47	1	#NULL!	0.099	1		5	1	1	0.198	1		6.14	1	1	1	0					0
2	1	1	6	2	2	2	2	1	#NULL!	#NULL!	2	2	#NULL!	2	2	2	6.4	#NULL!	1	10.5	1	#NULL!	65	1	#NULL!	0.0088	1		3.81	1	1	0.212	1		4.01	0	3	1	0					2
1	6	4	3	1	1	2	2	1	#NULL!	#NULL!	2	2	#NULL!	2	2	1	32.9	#NULL!	1	37.3	1	#NULL!	75	1	#NULL!	0.137	1		3.78	1	1	0.427	1		6.1	1	1	1	0			1.91	3	0
1	1	1	1	2	2	2	2	1	#NULL!	#NULL!	2	2	#NULL!	2	2	2	124.9	2	2	239	2	3	484	2	2	0.177	1		4.21	1	1	0.159	1		6.66	1	1	2	2			0.05	1	2
1	1	1	6	2	2	2	2	1	#NULL!	#NULL!	2	2	#NULL!	2	2	1	216.4	3	2	10.5	1	#NULL!	65	1	#NULL!	0.0088	1		3.81	1	1	0.212	1		6.45	1	1	1	0			3.97	4	2
1	2	1	7	1	2	2	2	1	#NULL!	#NULL!	2	2	#NULL!	2	2	1	11.9	#NULL!	1	47.3	2	1	85	1	#NULL!	0.137	1		4.28	1	1	0.427	1		6.1	1	1	2	1					2
2	1	1	6	1	2	2	2	1	#NULL!	#NULL!	2	2	#NULL!	2	2	1	17.7	#NULL!	1	28.9	1	#NULL!	123	2	1	0.177	1		3.63	1	1	0.159	1		6.66	1	1	1	0					2
1	1	1	6	2	2	2	2	1	#NULL!	#NULL!	2	2	#NULL!	2	2	1	27.6	#NULL!	1	22	1	#NULL!	47	1	#NULL!	0.099	1		5	1	1	0.298	1		6.14	1	1	1	0					0
2	2	2	4	3	2	2	2	1	#NULL!	#NULL!	2	2	#NULL!	2	2	2	6.4	#NULL!	1	28.5	1	#NULL!	75	1	#NULL!	0.0088	1		3.81	1	1	0.212	1		6.1	1	1	1	0					2
1	1	1	6	2	2	2	2	1	#NULL!	#NULL!	2	2	#NULL!	2	2	1	32.9	#NULL!	1	37.3	1	#NULL!	82	1	#NULL!	0.137	1		3.98	1	1	0.527	1		6.1	1	1	1	0			2.33	4	2
2	1	1	6	2	2	2	2	1	#NULL!	#NULL!	2	2	#NULL!	2	2	1	25.2	#NULL!	1	58.8	2	1	71.7	1	#NULL!	0.177	1		4.63	1	1	0.159	1		6.66	1	1	2	1					0
1	6	4	2	2	2	2	2	1	#NULL!	#NULL!	2	2	#NULL!	2	2	2	10.1	#NULL!	1	19.1	1	#NULL!	129	1	#NULL!	0.167	1		3.84	1	1	0.95	1		7.1	1	1	1	0			1.12	2	0
2	3	4	2	2	2	2	2	3	#NULL!	#NULL!	2	2	#NULL!	2	2	2	34.9	1	2	39	1	#NULL!	66	1	#NULL!	0.045	1		5.1	1	1	0.1	1		8.79	2	6	2	1					2
2	2	1	7	1	2	2	2	1	#NULL!	#NULL!	2	2	#NULL!	2	2	1	14.9	#NULL!	1	19	1	#NULL!	84	1	#NULL!	0.95	1		1.6	0	4	0.61	1		9.29	2	6	2	3					0
2	5	2	3	1	1	1	1	1	#NULL!	1	2	2	#NULL!	2	2	2	5.9	#NULL!	1	11.6	1	#NULL!	66	1	#NULL!	0.274	1		3.97	1	1	0.262	1		6.5	1	1	1	0			2.98	4	0
2	4	2	4	1	2	1	1	4	#NULL!	1	2	2	#NULL!	2	2	2	15.2	#NULL!	1	45.3	2	1	96	1	#NULL!	0.017	1		3.79	1	1	0.254	1		6.94	1	1	2	2					2
2	1	1	6	2	2	2	2	1	#NULL!	#NULL!	2	2	#NULL!	2	2	1	8.5	#NULL!	1	19.5	1	#NULL!	100	1	#NULL!	0.303	1		3.86	1	1	0.451	1		6.26	1	1	1	0					2
2	1	1	6	2	2	2	2	1	#NULL!	#NULL!	2	2	#NULL!	2	2	1	16.5	#NULL!	1	17.2	1	#NULL!	49	1	#NULL!	0.166	1		4.4	1	1	0.13	1		7.35	1	1	1	0					2
2	1	1	6	2	2	2	2	1	#NULL!	#NULL!	2	2	#NULL!	2	2	1	10.1	#NULL!	1	19.1	1	#NULL!	68	1	#NULL!	0.17	1		4.84	1	1	1.25	2	1	6.55	1	1	1	0					2
2	1	1	6	2	2	2	2	1	#NULL!	#NULL!	2	2	#NULL!	2	2	1	30	#NULL!	1	40	1	#NULL!	101	2	#NULL!	0.99	2	2	1.7	0	5	0.67	1		9.01	2	6	2	4			1.04	2	0
1	1	1	6	2	2	2	2	3	#NULL!	#NULL!	2	2	#NULL!	1	2	2	105	2	2	109.1	2	2	198	2	1	0.167	1		1.33	0	5	0.85	1		7.1	1	1	2	4					2
1	6	2	3	1	1	1	1	1	#NULL!	5	2	2	#NULL!	2	2	1	24.9	#NULL!	1	39	1	#NULL!	124	1	#NULL!	0.045	1		3.99	1	1	0.44	1		7.66	1	1	1	0					2
1	1	1	6	2	2	2	2	1	#NULL!	#NULL!	2	2	#NULL!	2	2	1	29.9	#NULL!	1	35.1	1	#NULL!	189	2	1	0.195	1		3.81	1	1	0.108	1		7.4	1	1	2	1			2.73	4	2
2	1	1	6	2	2	2	2	1	#NULL!	#NULL!	2	2	#NULL!	2	2	1	32.6	#NULL!	1	89	2	2	111	2	1	1.3	2	2	3.12	0	2	0.67	1		3.77	0	4	2	4			0.96	1	0
1	2	3	1	2	2	2	2	1	#NULL!	#NULL!	2	2	#NULL!	2	2	2	45.7	1	2	43.8	2	1	67	1	#NULL!	0.16	1		4.3	1	1	0.298	1		7.1	1	1	2	1					0
2	3	4	1	3	2	2	2	1	#NULL!	#NULL!	2	1	1	2	2	2	6.4	#NULL!	1	10.5	1	#NULL!	65	1	#NULL!	0.0088	1		3.81	1	1	0.212	1		7.8	1	1	1	0					0
2	2	3	2	2	1	1	2	1	#NULL!	#NULL!	2	2	#NULL!	2	2	2	22.9	#NULL!	1	27.3	1	#NULL!	75	1	#NULL!	0.137	1		3.98	1	1	0.427	1		6.1	1	1	1	0					2
2	1	1	6	1	2	2	2	1	#NULL!	#NULL!	2	2	#NULL!	2	2	1	30.07	#NULL!	1	28.9	1	#NULL!	103	1	#NULL!	0.177	1		3.93	1	1	0.159	1		6.66	1	1	1	0			0.76	1	0
1	6	2	3	1	1	1	1	3	#NULL!	1	2	2	#NULL!	2	2	2	85	2	2	65	2	1	231	2	1	1.01	2	2	3.69	1	1	0.78	1		6	1	1	2	4					0
1	1	1	6	2	2	2	2	1	#NULL!	#NULL!	2	2	#NULL!	2	2	2	13.2	#NULL!	1	31.7	1	#NULL!	122	1	#NULL!	0.147	1		4.02	1	1	0.9	1		8.12	1	1	1	0			1	2	2
1	1	1	6	2	2	2	2	1	#NULL!	#NULL!	2	2	#NULL!	2	2	1	66	1	2	66	2	1	99	1	#NULL!	0.28	1		3.98	1	1	0.78	1		8	1	1	1	0			1.03	2	1
2	3	2	1	4	1	1	1	3	#NULL!	1	2	2	#NULL!	2	1	2	201	3	2	208	2	3	1110	2	1	0.94	2	2	4.23	1	1	2.35	2	2	7.22	1	1	2	4					2
2	3	1	1	4	1	1	1	3	#NULL!	1	2	2	#NULL!	2	2	1	31	#NULL!	1	22	1	#NULL!	59	1	#NULL!	0.08	1		3.51	1	1	2.05	2	2	6.45	1	1	2	1			0.71	1	2
2	3	2	3	2	1	1	1	3	#NULL!	1	2	2	#NULL!	2	2	1	202	3	2	144	2	2	331	2	2	0.3	1		3.41	1	1	0.7	1		3.01	0	4	2	4			0.49	1	3
1	4	2	7	1	2	2	2	3	#NULL!	#NULL!	1	1	1	1	1	1	401	3	2	198	2	2	589	2	2	3.04	2	3	1.13	0	5	2.35	2	2	6.66	1	1	2	5					0
2	5	3	1	1	1	1	1	1	#NULL!	1	2	2	#NULL!	2	2	2	12.5	#NULL!	1	21.7	1	#NULL!	71	1	#NULL!	0.539	2	1	3.8	1	1	0.78	1		7.42	1	1	1	0			0.97	1	2
2	1	1	6	2	2	2	2	1	#NULL!	#NULL!	2	2	#NULL!	2	2	1	39	#NULL!	1	38	2	1	89	1	#NULL!	0.34	1		4.23	1	1	0.35	1		6.66	1	1	1	0					0
1	4	3	3	2	1	1	2	1	#NULL!	#NULL!	2	2	#NULL!	2	2	2	41	#NULL!	1	33.1	1	#NULL!	110	1	#NULL!	0.196	1		3.9	1	1	0.333	1		7.46	1	1	1	0					0
2	2	2	3	2	1	1	1	1	#NULL!	1	2	2	#NULL!	2	2	2	11	#NULL!	1	31.1	1	#NULL!	129	2	1	0.196	1		3.8	1	1	0.333	1		9.6	2	6	1	0					0
1	1	1	6	2	2	2	2	1	#NULL!	#NULL!	2	2	#NULL!	2	2	2	8	#NULL!	1	21.1	1	#NULL!	116	1	#NULL!	0.196	1		3.9	1	1	0.333	1		8.81	2	6	1	0			0.93	1	2
1	1	1	6	2	2	2	2	3	#NULL!	#NULL!	2	2	#NULL!	2	2	1	322	3	2	298	2	3	51	1	#NULL!	1.01	2	2	1.07	0	5	2.51	2	2	8.2	1	1	2	5					0
2	3	3	1	2	1	1	2	1	#NULL!	#NULL!	2	2	#NULL!	2	2	2	13.5	#NULL!	1	30.3	1	#NULL!	84	1	#NULL!	0.21	1		4.7	1	1	0.559	1		7.08	1	1	1	0					0
1	1	1	6	2	2	2	2	1	#NULL!	#NULL!	2	2	#NULL!	2	2	2	16	#NULL!	1	12.4	1	#NULL!	102	1	#NULL!	0.122	1		4	1	1	0.188	1		4	0	3	1	0			3.86	4	0
2	6	3	3	1	2	2	2	1	#NULL!	#NULL!	2	2	#NULL!	2	2	2	9.1	#NULL!	1	35.1	2	1	126	2	1	0.042	1		3.77	1	1	0.069	1		7.23	1	1	2	2					0
2	6	2	5	1	2	2	2	1	#NULL!	#NULL!	2	2	#NULL!	2	2	2	25.7	#NULL!	1	29.4	1	#NULL!	48	1	#NULL!	0.09	1		4.3	1	1	0.587	1		6.45	1	1	1	0					0
1	1	1	6	2	2	2	2	1	#NULL!	#NULL!	2	2	#NULL!	2	2	2	26.3	#NULL!	1	18	1	#NULL!	55	1	#NULL!	0.249	1		4.1	1	1	0.758	1		5.99	1	1	1	0					0
1	1	1	6	1	2	2	2	1	#NULL!	#NULL!	2	2	#NULL!	2	2	2	23.7	#NULL!	1	34.4	1	#NULL!	109	1	#NULL!	0.29	1		4.3	1	1	0.587	1		6.45	1	1	1	0			2.77	4	0
1	4	2	3	1	2	2	2	1	#NULL!	#NULL!	2	2	#NULL!	2	2	2	14.8	#NULL!	1	41	2	1	90	1	#NULL!	0.109	1		4.17	1	1	0.18	1		7.65	1	1	1	0					0
1	1	1	6	2	2	2	2	1	#NULL!	#NULL!	2	2	#NULL!	2	2	2	28.1	#NULL!	1	37.7	1	#NULL!	123	1	#NULL!	0.399	2	1	4.51	1	1	0.587	1		6.45	1	1	1	0					0
2	3	2	3	2	1	1	1	1	#NULL!	1	2	2	#NULL!	2	2	2	30.3	#NULL!	1	19	1	#NULL!	55	1	#NULL!	0.249	1		4.1	1	1	0.758	1		5.99	1	1	1	0					0
2	1	1	6	1	2	2	2	1	#NULL!	#NULL!	2	2	#NULL!	2	2	2	30.03	#NULL!	1	12.4	1	#NULL!	67	1	#NULL!	0.28	1		3.6	1	1	0.587	1		3.45	0	4	1	0			0.73	1	0
1	2	3	2	1	2	2	2	3	#NULL!	#NULL!	1	1	2	2	2	2	322.3	3	2	234	2	3	65	1	#NULL!	0.249	1		3.86	1	1	0.458	1		6.18	1	1	1	0					0
2	1	1	6	2	2	2	2	1	#NULL!	#NULL!	2	2	#NULL!	2	2	2	25.7	#NULL!	1	29.4	1	#NULL!	69	1	#NULL!	0.099	1		4.3	1	1	0.587	1		6.45	1	1	1	0			2.48	4	0
2	3	4	2	1	1	1	2	1	#NULL!	#NULL!	2	2	#NULL!	2	2	2	19.3	#NULL!	1	47.8	2	1	55	1	#NULL!	0.11	1		3.73	1	1	0.23	1		6.1	1	1	1	0					1
2	2	1	6	2	1	1	1	3	#NULL!	1	2	2	#NULL!	2	1	2	9.4	#NULL!	1	22.3	1	#NULL!	100.9	1	#NULL!	0.204	1		4.32	1	1	0.39	1		4.74	0	3	1	0					0
1	1	1	6	2	2	2	2	1	#NULL!	#NULL!	2	2	#NULL!	2	2	2	27.05	#NULL!	1	22.2	1	#NULL!	107	1	#NULL!	0.01	1		3.98	1	1	0.169	1		6.16	1	1	1	0					0
1	1	1	6	1	2	2	2	1	#NULL!	#NULL!	2	2	#NULL!	2	2	2	15.4	#NULL!	1	39.44	1	#NULL!	57	1	#NULL!	0.021	1		3.89	1	1	0.169	1		6.16	1	1	1	0					0
2	2	1	2	2	1	1	1	3	#NULL!	1	2	2	#NULL!	2	2	2	12.3	#NULL!	1	18.7	1	#NULL!	102	1	#NULL!	0.051	1		4.13	1	1	0.169	1		6.16	1	1	1	0					0
2	1	1	6	2	2	2	2	1	#NULL!	#NULL!	2	2	#NULL!	2	2	2	9.97	#NULL!	1	12	1	#NULL!	57	1	#NULL!	0.043	1		4.13	1	1	0.169	1		6.16	1	1	1	0					0
1	1	1	6	2	2	2	2	1	#NULL!	#NULL!	2	2	#NULL!	2	2	2	4.8	#NULL!	1	12.2	1	#NULL!	64.3	1	#NULL!	0.04	1		4.6	1	1	0.77	1		6.9	1	1	1	0					0
1	1	1	6	1	2	2	2	1	#NULL!	#NULL!	2	2	#NULL!	2	2	2	15.9	#NULL!	1	39.2	1	#NULL!	122	1	#NULL!	0.029	1		4.25	1	1	0.189	1		6.2	1	1	1	0					0
1	1	1	6	2	2	2	2	1	#NULL!	#NULL!	2	2	#NULL!	2	2	2	15.2	#NULL!	1	22.7	1	#NULL!	44	1	#NULL!	0.1	1		3.82	1	1	0.66	1		6.6	1	1	1	0			0.42	1	2
2	4	2	4	1	2	2	2	1	#NULL!	#NULL!	2	2	#NULL!	2	2	1	42.3	1	2	17.6	1	#NULL!	65	1	#NULL!	0.049	1		3.65	1	1	0.458	1		6.48	1	1	1	0					0
1	3	3	1	1	2	2	2	1	#NULL!	#NULL!	2	2	#NULL!	2	2	2	25.7	#NULL!	1	39.4	1	#NULL!	139	2	1	0.31	1		1.3	0	5	0.587	1		6.45	1	1	2	2			1.47	2	0
1	3	2	3	1	1	1	1	3	#NULL!	5	2	1	1	2	2	2	32.3	#NULL!	1	47.6	2	1	65	1	#NULL!	0.249	1		3.85	1	1	0.458	1		6.48	1	1	1	0					0
1	2	1	7	1	1	1	1	3	#NULL!	5	2	2	#NULL!	2	2	2	13.3	#NULL!	1	37.6	1	#NULL!	71.2	1	#NULL!	0.04	1		3.8	1	1	0.458	1		6.08	1	1	1	0					0
2	3	4	2	1	2	2	2	1	#NULL!	#NULL!	2	2	#NULL!	2	2	2	11.9	#NULL!	1	17.3	1	#NULL!	104	1	#NULL!	0.103	1		4.14	1	1	0.231	1		6.62	1	1	1	0					0
2	6	4	4	1	2	2	2	1	#NULL!	#NULL!	2	2	#NULL!	2	2	2	30	#NULL!	1	31.8	1	#NULL!	70.81	1	#NULL!	0.132	1		3.9	1	1	0.533	1		6.01	1	1	1	0					0
2	2	1	6	2	2	2	2	1	#NULL!	#NULL!	2	2	#NULL!	2	2	2	23	#NULL!	1	7.1	1	#NULL!	54	1	#NULL!	0.15	1		4.151	1	1	0.301	1		2.41	0	4	1	0			1.33	2	2
1	3	2	3	1	1	1	1	3	#NULL!	2	2	2	#NULL!	2	2	1	36	#NULL!	1	47.8	2	1	55	1	#NULL!	0.01	1		3.75	1	1	0.23	1		6.1	1	1	1	0					0
1	2	1	6	2	1	1	1	4	#NULL!	1	2	2	#NULL!	2	2	2	9.4	#NULL!	1	22.3	1	#NULL!	124.66	1	#NULL!	0.204	1		4.32	1	1	0.39	1		6.74	1	1	1	0					0
1	2	1	6	2	1	1	1	3	#NULL!	1	2	2	#NULL!	2	2	2	31	#NULL!	1	28.2	1	#NULL!	112	1	#NULL!	0.065	1		4.009	1	1	0.219	1		6.8	1	1	1	0					1
1	2	1	6	2	1	1	1	4	#NULL!	1	2	2	#NULL!	2	1	2	32.3	#NULL!	1	17	1	#NULL!	69.5	1	#NULL!	0.23	1		5.01	1	1	0.11	1		6	1	1	1	0					0
2	1	1	6	2	2	2	2	1	#NULL!	#NULL!	2	2	#NULL!	2	2	2	29.2	#NULL!	1	30.3	1	#NULL!	68	1	#NULL!	0.034	1		4.42	1	1	0.272	1		8.01	1	1	1	0			0.73	1	0
2	1	1	6	2	2	2	2	1	#NULL!	#NULL!	2	2	#NULL!	2	2	2	37.9	1	2	27.7	1	#NULL!	88	1	#NULL!	0.114	1		4.79	1	1	0.41	1		7.84	1	1	1	0					0
2	5	3	4	1	2	2	2	1	#NULL!	#NULL!	2	2	#NULL!	2	2	2	25.3	#NULL!	1	22.1	1	#NULL!	64	1	#NULL!	0.011	1		3.921	1	1	0.34	1		6.44	1	1	1	0			0.29	1	3
1	1	1	6	2	2	2	2	1	#NULL!	#NULL!	2	2	#NULL!	2	1	1	316.6	3	2	91.5	2	1	437.06	2	2	0.9	2	2	1.71	0	4	1.427	2	1	7.28	1	1	2	5					0
1	4	2	1	4	1	1	1	4	#NULL!	2	2	2	#NULL!	2	2	2	27.43	#NULL!	1	34.8	1	#NULL!	98	1	#NULL!	0.051	1		3.8	1	1	0.22	1		6.1	1	1	1	0					0
1	5	2	3	2	1	1	1	4	#NULL!	2	1	1	2	2	2	2	34.05	#NULL!	1	22.2	1	#NULL!	63.8	1	#NULL!	0.21	1		3.99	1	1	0.169	1		6.16	1	1	1	0					0
1	5	2	3	2	1	1	1	4	#NULL!	2	2	2	#NULL!	2	2	2	15.4	#NULL!	1	39.44	1	#NULL!	92.1	1	#NULL!	0.051	1		3.81	1	1	0.19	1		6.6	1	1	1	0					0
1	4	2	3	2	1	1	1	3	#NULL!	2	2	2	#NULL!	2	2	2	12.3	#NULL!	1	18.7	1	#NULL!	42.77	1	#NULL!	0.11	1		4.11	1	1	0.169	1		7.16	1	1	1	0			0.93	1	0
1	5	2	3	1	1	1	1	3	#NULL!	2	2	2	#NULL!	2	2	2	82	1	2	76	2	1	249.8	2	1	0.3	1		1.13	0	5	2.91	2	2	7.55	1	1	2	3					0
1	4	4	2	1	2	2	2	1	#NULL!	#NULL!	2	2	#NULL!	2	2	2	16.9	#NULL!	1	37.2	1	#NULL!	91	1	#NULL!	0.026	1		3.34	1	1	0.16	1		6.5	1	1	1	0					2
2	4	3	3	2	1	1	1	3	#NULL!	2	2	2	#NULL!	2	2	1	32.3	#NULL!	1	32.6	1	#NULL!	95	1	#NULL!	0.249	1		4.1	1	1	0.458	1		6.7	1	1	1	0					0
2	1	1	6	2	2	2	2	1	#NULL!	#NULL!	2	2	#NULL!	2	2	2	25.7	#NULL!	1	29.4	1	#NULL!	103	1	#NULL!	0.091	1		4.3	1	1	0.587	1		6.45	1	1	1	0					0
2	1	1	6	2	2	2	2	1	#NULL!	#NULL!	2	2	#NULL!	2	2	2	27.2	#NULL!	1	30.9	1	#NULL!	94	1	#NULL!	0.04	1		3.64	1	1	0.89	1		7.02	1	1	1	0					0
2	1	1	6	2	2	2	2	1	#NULL!	#NULL!	2	2	#NULL!	2	2	2	11.5	#NULL!	1	31.8	1	#NULL!	89	1	#NULL!	0.15	1		3.79	1	1	0.467	1		6.96	1	1	1	0					2
2	1	1	6	2	2	2	2	1	#NULL!	#NULL!	2	2	#NULL!	2	2	1	12.3	#NULL!	1	17.6	1	#NULL!	85	1	#NULL!	0.133	1		3.21	0	2	0.458	1		6.1	1	1	1	0					0
1	4	2	7	1	1	1	1	3	#NULL!	2	2	2	#NULL!	2	2	2	25.7	#NULL!	1	39.4	1	#NULL!	69	1	#NULL!	0.093	1		4.3	1	1	0.587	1		6.45	1	1	1	0					0
1	2	1	3	2	1	1	1	4	#NULL!	2	1	2	#NULL!	2	2	2	12.3	#NULL!	1	19	1	#NULL!	55	1	#NULL!	0.249	1		4.1	1	1	0.758	1		5.99	1	1	1	0					0
2	1	1	6	2	2	2	2	1	#NULL!	#NULL!	2	2	#NULL!	2	2	2	25.7	#NULL!	1	29.4	1	#NULL!	69	1	#NULL!	0.399	1		4.11	1	1	0.587	1		6.45	1	1	1	0					0
1	1	1	6	2	2	2	2	1	#NULL!	#NULL!	2	2	#NULL!	2	2	2	12.3	#NULL!	1	17.6	1	#NULL!	65	1	#NULL!	0.2	1		4.1	1	1	0.458	1		6.48	1	1	1	0					0
2	1	1	6	2	2	2	2	1	#NULL!	#NULL!	2	2	#NULL!	2	2	2	25.7	#NULL!	1	29.4	1	#NULL!	69	1	#NULL!	0.3	1		4.3	1	1	0.587	1		6.45	1	1	1	0					0
2	1	1	6	2	2	2	2	1	#NULL!	#NULL!	2	2	#NULL!	2	2	2	9.3	#NULL!	1	27.8	1	#NULL!	55	1	#NULL!	0.11	1		3.73	1	1	0.23	1		7.1	1	1	1	0					0
2	5	4	3	1	2	2	2	1	#NULL!	#NULL!	2	2	#NULL!	2	2	2	9.4	#NULL!	1	22.3	1	#NULL!	102	1	#NULL!	0.204	1		4.21	1	1	0.39	1		4.74	0	3	1	0					0
2	4	2	3	1	2	2	2	1	#NULL!	#NULL!	2	2	#NULL!	2	2	2	24.05	#NULL!	1	22.2	1	#NULL!	87	1	#NULL!	0.051	1		4.12	1	1	0.179	1		6.16	1	1	1	0					0
2	4	3	4	1	2	2	2	1	#NULL!	#NULL!	2	2	#NULL!	2	2	2	15.4	#NULL!	1	29.44	1	#NULL!	97	1	#NULL!	0.051	1		4.66	1	1	0.159	1		6.33	1	1	1	0					0
2	2	2	4	2	2	2	2	1	#NULL!	#NULL!	2	2	#NULL!	2	2	2	12.3	#NULL!	1	18.7	1	#NULL!	97	1	#NULL!	0.051	1		3.79	1	1	0.169	1		6.16	1	1	1	0					0
2	4	3	4	1	2	2	2	1	#NULL!	#NULL!	2	2	#NULL!	2	2	2	9.97	#NULL!	1	22	1	#NULL!	101	1	#NULL!	0.051	1		4.83	1	1	0.19	1		7.16	1	1	1	0					0
2	1	1	6	2	2	2	2	1	#NULL!	#NULL!	2	2	#NULL!	2	2	2	33	#NULL!	1	27.3	1	#NULL!	89	1	#NULL!	0.051	1		4.13	1	1	0.109	1		6	1	1	1	0					0
1	1	1	6	2	2	2	2	1	#NULL!	#NULL!	2	2	#NULL!	2	2	2	9.8	#NULL!	1	17.2	1	#NULL!	111	1	#NULL!	0.051	1		4.3	1	1	0.129	1		6.1	1	1	1	0					0
2	6	2	3	1	2	2	2	1	#NULL!	#NULL!	2	2	#NULL!	2	2	2	6.2	#NULL!	1	17.88	1	#NULL!	103	1	#NULL!	0.051	1		3.23	0	2	0.149	1		6.06	1	1	1	0					0
1	3	2	3	2	1	1	1	3	#NULL!	2	2	2	#NULL!	2	2	2	25	#NULL!	1	22	1	#NULL!	97.8	1	#NULL!	0.218	1		3.55	1	1	0.206	1		4.73	0	3	1	0					0
1	1	1	6	2	2	2	2	1	#NULL!	#NULL!	2	2	#NULL!	2	2	2	39.3	#NULL!	1	37.8	1	#NULL!	55	1	#NULL!	0.11	1		3.33	1	1	0.23	1		6.1	1	1	1	0					0
1	1	1	6	2	2	2	2	1	#NULL!	#NULL!	2	2	#NULL!	2	2	2	39.4	#NULL!	1	32.3	1	#NULL!	154	2	1	0.204	1		3.9	1	1	0.39	1		4.74	0	3	2	1					0
2	1	1	6	2	2	2	2	1	#NULL!	#NULL!	2	2	#NULL!	2	2	2	28.5	#NULL!	1	27.6	1	#NULL!	62	1	#NULL!	0.088	1		3.68	1	1	0.335	1		8.37	2	6	1	0					0
2	2	3	1	2	2	2	2	1	#NULL!	#NULL!	2	2	#NULL!	2	2	2	5.8	#NULL!	1	27.1	1	#NULL!	59	1	#NULL!	0.31	1		3.5	1	1	0.544	1		6.54	1	1	1	0					0
2	1	1	6	2	2	2	2	1	#NULL!	#NULL!	2	2	#NULL!	2	2	2	9.5	#NULL!	1	19.2	1	#NULL!	104	1	#NULL!	0.168	1		4.77	1	1	0.08	1		6.69	1	1	1	0					0
1	4	2	3	2	1	2	2	1	#NULL!	#NULL!	2	2	#NULL!	2	2	2	4	#NULL!	1	8.3	1	#NULL!	54	1	#NULL!	0.011	1		5.11	1	1	0.13	1		4.6	0	3	1	0					0
1	3	2	3	2	2	2	2	1	#NULL!	#NULL!	2	2	#NULL!	2	2	2	13.7	#NULL!	1	28.2	1	#NULL!	62	1	#NULL!	0.294	1		3.15	0	2	0.454	1		6.28	1	1	1	0					0
1	6	2	3	2	1	2	2	1	#NULL!	#NULL!	2	2	#NULL!	2	2	2	7.2	#NULL!	1	11.2	1	#NULL!	44	1	#NULL!	0.07	1		3.8	1	1	0.12	1		6.11	1	1	1	0					0
1	5	2	3	1	1	1	1	3	#NULL!	2	2	2	#NULL!	2	2	2	9.4	#NULL!	1	13	1	#NULL!	67	1	#NULL!	0.283	1		3.77	1	1	0.694	1		6.8	1	1	1	0					0
2	2	2	5	2	1	1	1	3	#NULL!	1	2	2	#NULL!	2	2	2	9.01	#NULL!	1	15.02	1	#NULL!	44	1	#NULL!	0.02	1		2.87	0	3	0.44	1		4.33	0	3	1	0					0
1	1	1	6	2	2	2	2	1	#NULL!	#NULL!	2	2	#NULL!	2	2	2	35.8	#NULL!	1	27.1	1	#NULL!	59	1	#NULL!	0.31	1		3.99	1	1	2.544	2	2	6.54	1	1	1	0					0
2	5	2	7	1	2	2	2	1	#NULL!	#NULL!	2	2	#NULL!	2	2	2	11.8	#NULL!	1	18.1	1	#NULL!	51	1	#NULL!	0.12	1		4.2	1	1	0.544	1		6.4	1	1	1	0					2
1	1	1	6	2	2	2	2	1	#NULL!	#NULL!	2	2	#NULL!	2	2	1	9.8	#NULL!	1	33.4	1	#NULL!	128	1	#NULL!	0.101	1		1.28	0	5	0.163	1		6.3	1	1	1	0					2
2	4	2	5	2	1	1	1	3	#NULL!	1	2	2	#NULL!	2	2	1	6.11	#NULL!	1	11	1	#NULL!	66.32	1	#NULL!	0.044	1		1.3	0	5	0.12	1		6	1	1	1	0					0
2	2	1	2	3	1	1	2	1	#NULL!	#NULL!	2	2	#NULL!	2	2	2	8.4	#NULL!	1	27.1	1	#NULL!	81	1	#NULL!	0.182	1		3.78	1	1	0.354	1		6.14	1	1	1	0					0
1	2	3	2	2	2	2	2	1	#NULL!	#NULL!	2	2	#NULL!	2	2	2	38.8	#NULL!	1	14.1	1	#NULL!	61	1	#NULL!	0.08	1		4.08	1	1	0.161	1		6.53	1	1	1	0					0
2	5	1	5	2	2	2	2	1	#NULL!	#NULL!	2	2	#NULL!	2	2	2	16.5	#NULL!	1	32	1	#NULL!	102.2	1	#NULL!	0.06	1		4.66	1	1	0.158	1		6.61	1	1	1	0					0
2	6	1	5	2	2	2	2	1	#NULL!	#NULL!	2	2	#NULL!	2	2	2	31.5	#NULL!	1	27.3	1	#NULL!	104	1	#NULL!	0.077	1		3.95	1	1	0.215	1		6.67	1	1	1	0					0
2	6	1	5	2	2	2	2	1	#NULL!	#NULL!	2	2	#NULL!	2	2	2	12	#NULL!	1	40	1	#NULL!	103.5	1	#NULL!	0.01	1		4.43	1	1	0.24	1		6.5	1	1	1	0			1.49	2	3
1	3	1	6	2	2	2	2	1	#NULL!	#NULL!	1	1	2	2	1	1	229.21	3	2	342.1	2	3	443.31	2	2	0.8	2	2	1.07	0	5	2.93	2	2	8.55	2	6	2	5					0
2	1	1	6	2	2	2	2	1	#NULL!	#NULL!	2	2	#NULL!	2	2	2	12.5	#NULL!	1	27	1	#NULL!	151	2	1	0.113	1		2.43	0	3	0.187	1		4.1	0	3	2	2					0
2	1	1	6	2	2	2	2	1	#NULL!	#NULL!	2	2	#NULL!	2	2	2	9.2	#NULL!	1	5.5	1	#NULL!	101	1	#NULL!	0.02	1		5.04	1	1	0.31	1		5.33	1	1	1	0					0
1	6	2	3	1	1	1	1	3	#NULL!	1	2	2	#NULL!	2	2	2	10.8	#NULL!	1	27.1	1	#NULL!	59	1	#NULL!	0.121	1		3.35	0	2	0.266	1		5.98	1	1	1	0					0
1	1	1	6	2	2	2	2	1	#NULL!	#NULL!	2	2	#NULL!	2	2	2	19.9	#NULL!	1	29.1	1	#NULL!	128	1	#NULL!	0.089	1		1.66	0	4	0.14	1		4.31	0	3	2	2					2
1	1	1	6	2	2	2	2	1	#NULL!	#NULL!	2	2	#NULL!	2	2	1	24.9	#NULL!	1	39.2	1	#NULL!	122	1	#NULL!	0.065	1		3.9	1	1	0.138	1		8.89	2	6	1	1					0
1	1	1	6	2	2	2	2	1	#NULL!	#NULL!	2	2	#NULL!	2	2	2	9.8	#NULL!	1	32.4	1	#NULL!	126	1	#NULL!	0.152	1		3.91	1	1	0.142	1		6.75	1	1	1	0					0
1	3	1	6	2	2	2	2	1	#NULL!	#NULL!	1	2	#NULL!	2	2	2	32.5	#NULL!	1	40	1	#NULL!	113	1	#NULL!	0.169	1		4.12	1	1	0.361	1		7.23	1	1	1	0					0
1	1	1	6	2	2	2	2	1	#NULL!	#NULL!	2	2	#NULL!	2	2	2	11.7	#NULL!	1	29.7	1	#NULL!	110	1	#NULL!	0.153	1		4.52	1	1	0.361	1		6.06	1	1	1	0					0
1	2	1	6	2	2	2	2	1	#NULL!	#NULL!	2	2	#NULL!	2	2	2	17.4	#NULL!	1	39.1	1	#NULL!	71	1	#NULL!	0.08	1		3.7	1	1	0.189	1		6.62	1	1	1	0					0
1	2	1	6	3	2	2	2	1	#NULL!	#NULL!	2	2	#NULL!	2	2	2	18.5	#NULL!	1	36.21	1	#NULL!	88.3	1	#NULL!	0.11	1		4.93	1	1	0.33	1		7	1	1	1	0					0
1	3	2	2	2	2	2	2	1	#NULL!	#NULL!	2	1	#NULL!	2	2	2	26.5	#NULL!	1	19.2	1	#NULL!	151	2	1	0.125	1		4.09	1	1	0.075	1		3.48	0	4	1	0					0
2	3	1	5	2	2	2	2	1	#NULL!	#NULL!	2	2	#NULL!	2	2	2	5.5	#NULL!	1	25.6	1	#NULL!	73	1	#NULL!	0.164	1		3.89	1	1	0.122	1		6.23	1	1	1	0					0
1	2	1	6	2	2	2	2	1	#NULL!	#NULL!	2	2	#NULL!	2	2	2	6.5	#NULL!	1	19.2	1	#NULL!	122	1	#NULL!	0.125	1		4.19	1	1	0.075	1		3.48	0	4	1	0					0
1	3	2	2	1	2	2	2	1	#NULL!	#NULL!	2	2	#NULL!	2	2	2	11.6	#NULL!	1	19.5	1	#NULL!	112	1	#NULL!	0.174	1		4.62	1	1	0.116	1		6.75	1	1	1	0					0
1	1	1	6	1	2	2	2	1	#NULL!	#NULL!	2	2	#NULL!	2	2	2	18	#NULL!	1	34.9	1	#NULL!	117.8	1	#NULL!	0.081	1		3.96	1	1	0.093	1		6.88	1	1	1	0					0
2	1	1	2	1	2	2	2	1	#NULL!	#NULL!	2	2	#NULL!	2	2	2	11.7	#NULL!	1	31.5	1	#NULL!	90.1	1	#NULL!	0.261	1		4.261	1	1	0.236	1		7.46	1	1	1	0					0
1	1	1	2	2	2	2	2	1	#NULL!	#NULL!	2	2	#NULL!	2	2	2	7.4	#NULL!	1	21.3	1	#NULL!	129	1	#NULL!	0.106	1		3.88	1	1	0.18	1		4.91	0	3	1	0					2
2	1	1	2	2	2	2	2	1	#NULL!	#NULL!	2	2	#NULL!	2	2	1	6.7	#NULL!	1	29.3	1	#NULL!	89	1	#NULL!	0.165	1		3.9	1	1	0.178	1		6.07	1	1	1	0			1.57	3	0
2	1	1	6	2	2	2	2	1	#NULL!	#NULL!	2	2	#NULL!	2	2	2	211.7	3	2	331.5	2	3	181	2	1	0.261	1		1.1	0	5	0.236	1		7.46	1	1	2	5					0
2	1	1	6	1	2	2	2	1	#NULL!	#NULL!	2	2	#NULL!	2	2	2	8.5	#NULL!	1	30.7	1	#NULL!	101	1	#NULL!	0.056	1		3.76	1	1	0.172	1		6.64	1	1	1	0			1.45	2	0
2	3	2	7	1	2	2	2	1	#NULL!	#NULL!	2	2	#NULL!	2	2	2	31	#NULL!	1	45	2	1	100	1	#NULL!	0.21	1		3.81	1	1	0.066	1		6	1	1	1	0					0
2	3	3	1	2	2	2	2	1	#NULL!	#NULL!	2	2	#NULL!	2	2	2	5.7	#NULL!	1	20.3	1	#NULL!	100	1	#NULL!	0.165	1		4.01	1	1	0.178	1		6.64	1	1	1	0					0
2	4	2	3	1	2	2	2	1	#NULL!	#NULL!	2	2	#NULL!	2	2	2	29.5	#NULL!	1	4.7	1	#NULL!	99	1	#NULL!	0.239	1		3.51	1	1	0.77	1		2.45	0	4	1	0					0
2	4	2	4	3	2	2	2	1	#NULL!	#NULL!	2	2	#NULL!	2	2	2	11.7	#NULL!	1	31.5	1	#NULL!	103	1	#NULL!	0.261	1		3.85	1	1	0.236	1		7.64	1	1	1	0					0
2	2	2	3	2	2	2	2	1	#NULL!	#NULL!	2	2	#NULL!	2	2	2	8.5	#NULL!	1	30.7	1	#NULL!	101	1	#NULL!	0.256	1		3.76	1	1	0.172	1		6.77	1	1	1	0			0.42	1	0
2	4	2	5	2	2	2	2	1	#NULL!	#NULL!	2	1	#NULL!	2	2	2	212.1	3	2	89.4	2	3	104	1	#NULL!	0.206	1		1.2	0	5	0.74	1		6.8	1	1	2	2					0
2	2	1	6	2	2	2	2	1	#NULL!	#NULL!	2	2	#NULL!	2	2	2	25	#NULL!	1	31	1	#NULL!	58	1	#NULL!	0.22	1		1.11	0	5	0.512	1		6.88	1	1	1	0					0
2	1	1	6	2	2	2	2	1	#NULL!	#NULL!	2	2	#NULL!	2	2	2	8	#NULL!	1	12	1	#NULL!	35	1	#NULL!	0.207	1		4.03	1	1	0.31	1		6.43	1	1	1	0					0
2	1	1	6	2	2	2	2	1	#NULL!	#NULL!	2	2	#NULL!	2	2	2	5.33	#NULL!	1	8	1	#NULL!	43	1	#NULL!	0.01	1		5	1	1	0.11	1		6.3	1	1	1	0					0
2	1	1	6	2	2	2	2	1	#NULL!	#NULL!	2	2	#NULL!	2	2	2	17.5	#NULL!	1	16.2	1	#NULL!	102	1	#NULL!	0.292	1		3.77	1	1	0.151	1		2.99	0	4	1	0					0
2	2	1	6	2	2	2	2	1	#NULL!	#NULL!	2	2	#NULL!	2	2	2	7.8	#NULL!	1	27	1	#NULL!	99.6	1	#NULL!	0.02	1		3.83	1	1	0.419	1		6.5	1	1	1	0					0
1	4	3	2	3	1	1	2	1	#NULL!	#NULL!	2	2	#NULL!	2	2	2	37.8	#NULL!	1	27	1	#NULL!	97	1	#NULL!	0.212	1		4.87	1	1	0.419	1		7.21	1	1	1	0					0
2	2	3	4	1	2	2	2	1	#NULL!	#NULL!	2	2	#NULL!	2	2	2	8.3	#NULL!	1	16	1	#NULL!	39	1	#NULL!	0.149	1		4.05	1	1	0.066	1		6.67	1	1	1	0					0
2	2	2	4	2	1	1	1	3	#NULL!	1	2	2	#NULL!	2	2	2	31	#NULL!	1	8.5	1	#NULL!	51	1	#NULL!	0.093	1		1.43	0	5	1.92	2	1	2.54	0	4	2	2					0
1	4	4	6	2	1	1	1	3	#NULL!	1	2	2	#NULL!	1	2	2	15.8	#NULL!	1	32.8	1	#NULL!	46	1	#NULL!	0.103	1		3.85	1	1	0.256	1		8.67	2	6	1	0					0
2	3	3	7	2	1	1	1	3	#NULL!	1	2	2	#NULL!	2	2	2	9.8	#NULL!	1	16.1	1	#NULL!	60	1	#NULL!	0.357	1		3.83	1	1	0.106	1		6.01	1	1	1	0					0
2	2	2	4	3	1	1	1	3	#NULL!	2	2	2	#NULL!	2	2	2	28.1	#NULL!	1	31.2	1	#NULL!	103.6	1	#NULL!	0.17	1		5.01	1	1	0.63	1		8.6	2	6	1	0					0
2	3	3	1	4	2	2	2	1	#NULL!	#NULL!	2	2	#NULL!	2	2	2	12.4	#NULL!	1	16.9	1	#NULL!	103	1	#NULL!	0.163	1		3.8	1	1	0.412	1		7.9	1	1	1	0					2
1	3	1	1	3	1	1	1	4	#NULL!	2	2	2	#NULL!	2	2	1	10.8	#NULL!	1	17.6	1	#NULL!	106	1	#NULL!	0.3	1		4.6	1	1	0.524	1		6.12	1	1	1	0					0
1	3	3	3	4	2	2	2	1	#NULL!	#NULL!	2	2	#NULL!	2	2	2	26.33	#NULL!	1	33	1	#NULL!	88.12	1	#NULL!	0.31	1		4.44	1	1	0.21	1		6	1	1	1	0					0
2	2	1	7	2	2	2	2	1	#NULL!	#NULL!	2	2	#NULL!	2	2	2	28.21	#NULL!	1	22.11	1	#NULL!	50.2	1	#NULL!	0.045	1		3.83	1	1	0.44	1		8.35	2	6	1	0					0
1	4	2	3	1	2	2	2	1	#NULL!	#NULL!	1	2	#NULL!	2	2	2	11.7	#NULL!	1	31.5	1	#NULL!	100	1	#NULL!	0.261	1		3.85	1	1	0.236	1		7.46	1	1	1	0					0
1	5	2	3	1	2	2	2	1	#NULL!	#NULL!	2	2	#NULL!	2	2	2	12.4	#NULL!	1	29.4	1	#NULL!	63	1	#NULL!	0.144	1		3.39	1	1	0.336	1		8.08	1	1	1	0					0
1	4	2	1	1	2	2	2	1	#NULL!	#NULL!	2	2	#NULL!	2	2	2	27.4	#NULL!	1	18.8	1	#NULL!	113	1	#NULL!	0.153	1		3.66	1	1	0.312	1		6.9	1	1	1	0					0
2	4	2	4	1	1	1	1	3	#NULL!	1	2	2	#NULL!	2	2	2	28.8	#NULL!	1	14	1	#NULL!	83.3	1	#NULL!	0.2	1		4.01	1	1	0.74	1		8.02	1	1	1	0					0
2	6	4	4	1	2	2	2	1	#NULL!	#NULL!	2	2	#NULL!	2	2	2	12.4	#NULL!	1	16.9	1	#NULL!	103	1	#NULL!	0.21	1		3.8	1	1	0.412	1		3.9	0	4	1	0					0
1	2	1	6	3	1	1	1	3	#NULL!	2	2	2	#NULL!	2	2	2	13.8	#NULL!	1	27.9	1	#NULL!	61	1	#NULL!	0.274	1		4.21	1	1	0.465	1		6.56	1	1	1	0					0
1	2	1	6	3	1	1	1	3	#NULL!	2	2	2	#NULL!	2	2	2	5	#NULL!	1	20.1	1	#NULL!	60	1	#NULL!	0.23	1		1.53	0	4	0.481	1		6.53	1	1	2	1					0
2	2	2	4	4	1	1	1	3	#NULL!	2	2	2	#NULL!	2	2	2	15.9	#NULL!	1	14.8	1	#NULL!	58	1	#NULL!	0.13	1		3.78	1	1	0.36	1		2.9	0	4	1	0					0
2	6	4	1	1	2	2	2	1	#NULL!	#NULL!	2	2	#NULL!	2	2	2	5	#NULL!	1	20.1	1	#NULL!	60	1	#NULL!	0.23	1		4.53	1	1	0.481	1		6.3	1	1	1	0					0
2	3	2	4	1	2	2	2	1	#NULL!	#NULL!	2	2	#NULL!	2	2	2	12.6	#NULL!	1	22	1	#NULL!	100	1	#NULL!	0.055	1		3.27	0	2	0.102	1		7.23	1	1	1	0					0
2	2	2	3	3	2	2	2	1	#NULL!	#NULL!	2	2	#NULL!	2	2	2	19.9	#NULL!	1	14.8	1	#NULL!	58	1	#NULL!	0.13	1		3.78	1	1	0.36	1		6.9	1	1	1	0					0
2	6	4	2	1	2	2	1	2	#NULL!	1	2	2	#NULL!	2	2	2	18.7	#NULL!	1	28.8	1	#NULL!	51	1	#NULL!	0.087	1		3.96	1	1	0.157	1		6.4	1	1	1	0					0
2	5	3	2	2	2	2	1	2	#NULL!	2	2	2	#NULL!	2	2	2	33	#NULL!	1	29.1	1	#NULL!	98	1	#NULL!	0.143	1		5	1	1	0.223	1		6	1	1	1	0					0
1	6	4	2	1	2	2	1	2	#NULL!	2	2	2	#NULL!	2	2	2	14.1	#NULL!	1	32.5	1	#NULL!	126	1	#NULL!	0.02	1		3.8	1	1	0.076	1		6.56	1	1	1	0					0
2	2	1	6	2	2	2	2	1	#NULL!	#NULL!	2	2	#NULL!	2	2	2	27.5	#NULL!	1	30.1	1	#NULL!	38	1	#NULL!	0.143	1		1.21	0	5	2.73	2	2	8.46	2	6	2	2					0
1	1	1	6	2	2	2	2	1	#NULL!	#NULL!	2	2	#NULL!	2	2	2	37.5	#NULL!	1	31.1	1	#NULL!	58	1	#NULL!	0.143	1		4.01	1	1	0.223	1		3.8	0	3	1	0					0
1	3	1	6	2	2	2	2	1	#NULL!	#NULL!	2	1	#NULL!	2	2	2	12.5	#NULL!	1	39.1	1	#NULL!	88	1	#NULL!	0.143	1		4	1	1	0.34	1		6.01	1	1	1	0					0
1	4	4	3	2	2	2	1	2	#NULL!	2	2	2	#NULL!	2	2	2	10.8	#NULL!	1	14.1	1	#NULL!	47	1	#NULL!	0.044	1		3.8	1	1	0.565	1		6.6	1	1	1	0					0
1	3	3	2	2	2	2	2	1	#NULL!	#NULL!	2	1	1	2	2	2	23.5	#NULL!	1	37.4	1	#NULL!	128	1	#NULL!	0.135	1		3.4	1	1	0.093	1		6.4	1	1	1	0					0
2	2	2	2	1	2	2	1	2	#NULL!	1	2	2	#NULL!	1	2	2	31	#NULL!	1	15	1	#NULL!	44	1	#NULL!	3.58	2	3	1.31	0	5	2.93	2	2	4.3	0	3	2	2					0
1	5	4	1	1	2	2	2	2	#NULL!	#NULL!	2	2	#NULL!	2	2	2	26.1	#NULL!	1	13.5	1	#NULL!	98	1	#NULL!	0.073	1		4.17	1	1	0.145	1		6	1	1	1	0					0
2	3	3	1	4	2	2	2	1	#NULL!	#NULL!	2	2	#NULL!	2	2	2	24.1	#NULL!	1	32.5	1	#NULL!	46	1	#NULL!	0.05	1		4.1	1	1	0.076	1		6.56	1	1	1	0					0
1	3	2	1	3	2	2	2	1	#NULL!	#NULL!	2	2	#NULL!	2	2	2	13.5	#NULL!	1	18.3	1	#NULL!	54	1	#NULL!	0.083	1		3.21	0	2	0.122	1		5.93	1	1	1	0					0
2	2	1	1	4	2	2	2	1	#NULL!	#NULL!	2	2	#NULL!	2	2	2	30.8	#NULL!	1	14.1	1	#NULL!	97	1	#NULL!	0.04	1		3.81	1	1	0.565	1		6.1	1	1	1	0					0
1	2	1	5	2	1	1	1	3	#NULL!	1	2	2	#NULL!	2	2	2	10	#NULL!	1	14.1	1	#NULL!	54	1	#NULL!	0.02	1		3.87	1	1	0.565	1		6.33	1	1	1	0					0
1	4	2	3	1	2	2	2	1	#NULL!	#NULL!	1	1	2	2	2	2	35.8	#NULL!	1	31.9	1	#NULL!	46	1	#NULL!	0.1	1		4.63	1	1	0.334	1		8.48	2	6	1	0					2
2	2	1	6	2	2	2	2	1	#NULL!	#NULL!	2	2	#NULL!	2	2	1	27.5	#NULL!	1	27.1	1	#NULL!	58	1	#NULL!	0.143	1		4	1	1	0.223	1		6.2	1	1	1	0					0
1	3	1	1	4	1	1	1	3	#NULL!	2	2	2	#NULL!	2	2	2	18	#NULL!	1	14.7	1	#NULL!	57	1	#NULL!	0.087	1		4.52	1	1	0.341	1		7.59	1	1	1	0					0
2	5	2	1	4	2	1	1	3	#NULL!	2	2	2	#NULL!	2	2	2	31.2	#NULL!	1	16.1	1	#NULL!	43	1	#NULL!	0.087	1		3.79	1	1	0.183	1		6.6	1	1	1	0					0
1	4	2	2	3	2	2	2	1	#NULL!	#NULL!	1	1	2	2	2	2	40	#NULL!	1	33	1	#NULL!	66	1	#NULL!	0.12	1		3.99	1	1	0.42	1		11.3	2	6	1	0			1.32	2	0
1	6	2	7	1	1	2	2	1	#NULL!	#NULL!	1	1	1	1	2	2	311.6	3	2	410	2	3	586	2	2	1.11	2	2	1.92	0	4	2.98	2	2	9.52	2	6	2	5			2.56	4	0
1	4	2	3	2	1	1	1	3	#NULL!	2	2	2	#NULL!	1	2	2	74	1	2	189.3	2	2	54	1	#NULL!	0.99	2	2	2.29	0	3	0.66	1		7.93	1	1	2	3					0
2	3	2	3	2	2	2	2	1	#NULL!	#NULL!	2	2	#NULL!	2	2	2	10.8	#NULL!	1	14.1	1	#NULL!	113	1	#NULL!	0.21	1		3.91	1	1	0.565	1		4.5	0	3	1	0					0
1	2	2	1	2	2	2	2	1	#NULL!	#NULL!	2	1	2	2	2	2	10.2	#NULL!	1	27.2	1	#NULL!	65.7	1	#NULL!	0.129	1		5	1	1	0.448	1		8.1	1	1	1	0					0
2	1	1	6	2	2	2	2	1	#NULL!	#NULL!	2	2	#NULL!	2	2	2	41	#NULL!	1	13.9	1	#NULL!	101.01	1	#NULL!	0.169	1		4.3	1	1	0.412	1		6.55	1	1	1	0					0
1	3	1	1	4	2	2	2	1	#NULL!	#NULL!	2	1	3	2	2	2	16.7	#NULL!	1	19.9	1	#NULL!	48	1	#NULL!	0.176	1		3.88	1	1	0.34	1		6.42	1	1	1	0					0
2	6	4	4	2	2	2	2	1	#NULL!	#NULL!	2	2	#NULL!	2	2	2	13.2	#NULL!	1	27.5	1	#NULL!	103	1	#NULL!	0.045	1		4.55	1	1	0.17	1		6	1	1	1	0					0
2	2	2	4	3	2	2	2	1	#NULL!	#NULL!	1	2	#NULL!	2	2	2	24.1	#NULL!	1	32	1	#NULL!	101.3	1	#NULL!	0.02	1		4.8	1	1	0.076	1		6.56	1	1	1	0					0
1	5	2	1	2	1	1	1	3	#NULL!	1	2	2	#NULL!	2	2	2	29.5	#NULL!	1	18.3	1	#NULL!	59	1	#NULL!	0.086	1		4.69	1	1	0.126	1		5.93	1	1	1	0					0
2	3	2	4	1	1	1	1	3	#NULL!	1	2	2	#NULL!	2	2	2	10.8	#NULL!	1	14.1	1	#NULL!	47	1	#NULL!	0.044	1		3.91	1	1	0.565	1		6.1	1	1	1	0					0
2	2	2	4	4	1	1	1	3	#NULL!	1	2	2	#NULL!	2	2	2	30	#NULL!	1	14.1	1	#NULL!	41	1	#NULL!	0.45	1		3.87	1	1	0.565	1		7	1	1	1	0					0
2	2	2	4	2	1	1	2	3	#NULL!	1	2	2	#NULL!	2	2	2	25.8	#NULL!	1	31.9	1	#NULL!	97	1	#NULL!	0.1	1		4.63	1	1	0.334	1		6.48	1	1	1	0					0
2	3	2	4	3	1	1	1	3	#NULL!	2	2	1	1	2	2	2	16.1	#NULL!	1	13.5	1	#NULL!	98	1	#NULL!	0.063	1		4.77	1	1	0.145	1		6	1	1	1	0					0
1	6	2	3	1	1	1	1	3	#NULL!	1	2	2	#NULL!	2	2	2	24.1	#NULL!	1	32.5	1	#NULL!	126	1	#NULL!	0.02	1		4.8	1	1	0.076	1		9.03	2	6	1	0					0
2	5	2	4	1	1	2	2	1	#NULL!	#NULL!	2	2	#NULL!	2	2	2	30.08	#NULL!	1	27.2	1	#NULL!	67	1	#NULL!	0.092	1		3.97	1	1	0.155	1		6.67	1	1	1	0					0
2	4	3	5	3	1	1	1	3	#NULL!	1	2	2	#NULL!	2	2	2	9.9	#NULL!	1	18.4	1	#NULL!	62	1	#NULL!	0.116	1		4.48	1	1	0.165	1		6.4	1	1	1	0					0
1	4	2	1	4	1	1	1	3	#NULL!	2	2	1	1	2	2	2	8	#NULL!	1	14.3	1	#NULL!	42	1	#NULL!	0.088	1		3.67	1	1	0.146	1		7.09	1	1	1	0					0
1	3	2	5	2	1	1	1	4	#NULL!	2	1	1	1	2	2	2	26.1	#NULL!	1	15.34	1	#NULL!	99.2	1	#NULL!	0.21	1		3.8	1	1	0.145	1		6	1	1	1	0			0.37	1	1
1	6	2	2	1	1	1	1	3	#NULL!	5	2	2	#NULL!	1	1	2	199.4	2	2	74	2	2	1071	2	3	1.281	2	2	1.2	0	5	1.92	2	1	7.6	1	1	2	5					0
2	3	2	4	2	1	1	1	4	#NULL!	1	2	2	#NULL!	2	2	2	29.22	#NULL!	1	31.5	1	#NULL!	96	1	#NULL!	0.2	1		3.35	0	2	0.84	1		6.1	1	1	1	0					0
2	2	2	5	1	1	1	1	3	#NULL!	1	2	2	#NULL!	2	2	2	26.1	#NULL!	1	15.34	1	#NULL!	99.2	1	#NULL!	0.21	1		4	1	1	0.145	1		6	1	1	1	0					0
2	3	2	4	2	1	1	1	3	#NULL!	1	2	2	#NULL!	2	2	2	29.4	#NULL!	1	28.4	1	#NULL!	71	1	#NULL!	0.281	1		4.1	1	1	0.615	1		6.52	1	1	1	0					0
2	4	2	1	4	2	2	2	1	#NULL!	#NULL!	2	2	#NULL!	2	2	2	9.1	#NULL!	1	27.7	1	#NULL!	73	1	#NULL!	0.2	1		4	1	1	0.148	1		7.5	1	1	1	0					0
2	3	2	4	3	2	2	2	1	#NULL!	#NULL!	2	2	#NULL!	2	2	2	33	#NULL!	1	30.5	1	#NULL!	119	2	1	0.261	1		4.85	1	1	0.236	1		7.9	1	1	1	0					0
1	3	2	1	1	1	1	1	3	#NULL!	1	1	1	1	2	2	2	10.5	#NULL!	1	16.7	1	#NULL!	60	1	#NULL!	0.068	1		3.52	1	1	0.187	1		9.9	2	6	1	0					0
2	2	2	4	2	2	2	2	1	#NULL!	#NULL!	2	2	#NULL!	2	2	2	30.7	#NULL!	1	29.5	1	#NULL!	80	1	#NULL!	0.261	1		4.85	1	1	0.236	1		8.6	2	6	1	0					0
2	6	3	4	1	2	2	2	1	#NULL!	#NULL!	2	2	#NULL!	2	2	2	23.4	#NULL!	1	26.9	1	#NULL!	93	1	#NULL!	0.093	1		3.8	1	1	0.412	1		6.9	1	1	1	0					0
1	3	2	5	2	2	2	2	1	#NULL!	#NULL!	2	2	#NULL!	2	2	2	10	#NULL!	1	19	1	#NULL!	60	1	#NULL!	0.095	1		4.97	1	1	0.327	1		6.34	1	1	1	0					0
2	5	2	4	1	2	2	2	1	#NULL!	#NULL!	2	2	#NULL!	2	2	2	12.4	#NULL!	1	16.9	1	#NULL!	109	1	#NULL!	0.093	1		3.8	1	1	0.412	1		6.9	1	1	2	1					0
2	5	2	4	2	2	2	2	1	#NULL!	#NULL!	2	2	#NULL!	2	2	2	31.8	#NULL!	1	24.6	1	#NULL!	87	1	#NULL!	0.106	1		4.27	1	1	0.282	1		6.88	1	1	1	0					0
2	3	2	4	2	2	2	2	1	#NULL!	#NULL!	2	2	#NULL!	2	2	2	7.6	#NULL!	1	15.5	1	#NULL!	180	2	1	0.024	1		3.86	1	1	0.118	1		7.5	1	1	2	1					0
1	2	1	6	3	2	2	2	1	#NULL!	#NULL!	2	2	#NULL!	2	2	2	38.6	#NULL!	1	39.8	1	#NULL!	171	2	1	0.147	1		3.8	1	1	0.271	1		7.01	1	1	2	1					0
2	3	2	4	2	1	2	2	1	#NULL!	#NULL!	2	2	#NULL!	2	2	2	15.9	#NULL!	1	20.7	1	#NULL!	64	1	#NULL!	0.091	1		4.59	1	1	0.242	1		7.47	1	1	1	0					0
1	4	2	1	2	1	1	1	4	#NULL!	1	1	2	1	2	2	2	10	#NULL!	1	19	1	#NULL!	90	1	#NULL!	0.095	1		4.47	1	1	0.327	1		6.53	1	1	1	0					0
2	3	2	1	4	2	2	2	1	#NULL!	#NULL!	2	2	#NULL!	2	2	2	7	#NULL!	1	14	1	#NULL!	96	1	#NULL!	0.066	1		3.8	1	1	0.254	1		6.64	1	1	1	0					0
2	2	1	6	4	1	1	1	3	#NULL!	1	2	2	#NULL!	1	2	2	12.4	#NULL!	1	16.9	1	#NULL!	93	1	#NULL!	0.093	1		3.9	1	1	0.412	1		6.9	1	1	1	0					0
2	3	2	1	4	1	1	1	3	#NULL!	6	1	1	1	2	2	2	12.4	#NULL!	1	16.9	1	#NULL!	113	2	1	0.093	1		3.85	1	1	0.412	1		6.9	1	1	1	0					0
1	4	3	1	1	1	1	1	4	#NULL!	1	2	1	1	2	2	2	6.5	#NULL!	1	11.1	1	#NULL!	36	1	#NULL!	0.179	1		3.48	1	1	0.251	1		7.74	1	1	1	0					0
1	5	2	3	1	1	1	1	3	#NULL!	5	1	2	#NULL!	2	2	2	15.9	#NULL!	1	40	1	#NULL!	34.3	1	#NULL!	0.242	1		3.49	1	1	0.47	1		6.23	1	1	1	0					0
1	3	2	1	4	1	1	1	3	#NULL!	5	2	2	#NULL!	2	2	2	10	#NULL!	1	30	1	#NULL!	71	1	#NULL!	0.3	1		4.53	1	1	0.1	1		6.3	1	1	1	0					1
1	5	2	2	1	2	1	1	1	#NULL!	1	2	2	#NULL!	2	1	2	7.1	#NULL!	1	21.6	1	#NULL!	121	1	#NULL!	0.113	1		4.19	1	1	0.433	1		6.78	1	1	1	0					0
2	6	3	1	1	2	2	2	1	#NULL!	#NULL!	2	2	#NULL!	2	2	2	8.6	#NULL!	1	15.7	1	#NULL!	66	1	#NULL!	0.3	1		3.99	1	1	0.574	1		4.63	0	3	1	0					0
2	1	1	6	3	2	2	2	1	#NULL!	#NULL!	2	2	#NULL!	2	2	2	8.6	#NULL!	1	15.7	1	#NULL!	66	1	#NULL!	0.299	1		4.18	1	1	0.104	1		6.63	1	1	1	0					2
2	3	2	1	4	2	2	2	1	#NULL!	#NULL!	2	2	#NULL!	2	2	1	4.2	#NULL!	1	11.5	1	#NULL!	42	1	#NULL!	0.01	1		3.39	1	1	0.113	1		6.83	1	1	1	0					0
2	3	2	1	4	2	2	2	1	#NULL!	#NULL!	2	2	#NULL!	2	2	2	8.5	#NULL!	1	12.2	1	#NULL!	41	1	#NULL!	0.039	1		4.51	1	1	0.072	1		6.1	1	1	1	0					0
2	2	1	1	4	2	2	2	1	#NULL!	#NULL!	2	1	1	2	2	2	12.4	#NULL!	1	21.6	1	#NULL!	59	1	#NULL!	0.035	1		3.8	1	1	0.145	1		6.66	1	1	1	0					3
2	4	2	4	2	2	2	2	1	#NULL!	#NULL!	2	2	#NULL!	2	1	1	26.4	#NULL!	1	28	1	#NULL!	120	2	1	1.2	2	2	1.2	0	5	2.1	2	2	4.46	0	3	2	4					0
2	4	4	2	2	2	2	1	2	#NULL!	2	2	2	#NULL!	2	2	2	19.1	#NULL!	1	30.6	1	#NULL!	95	1	#NULL!	0.016	1		3.77	1	1	0.101	1		6.56	1	1	1	0					0
2	2	1	6	2	2	2	2	1	#NULL!	#NULL!	2	2	#NULL!	2	2	2	9.9	#NULL!	1	17.6	1	#NULL!	85	1	#NULL!	0.046	1		3.88	1	1	0.12	1		5.95	1	1	1	0					0
1	5	4	2	1	2	2	2	1	#NULL!	#NULL!	1	1	2	2	2	2	30	#NULL!	1	6.6	1	#NULL!	52	1	#NULL!	0.432	2	1	4.21	1	1	0.089	1		7.9	1	1	1	0					0
2	3	2	4	2	1	1	1	3	#NULL!	1	2	1	1	2	2	2	11.6	#NULL!	1	6.6	1	#NULL!	52	1	#NULL!	0.22	1		3.52	1	1	0.089	1		6.8	1	1	1	0			3.5	4	0
1	3	2	3	2	1	1	1	3	#NULL!	7	2	2	#NULL!	2	2	2	92.6	2	2	323.85	2	3	117.06	1	#NULL!	0.432	2	1	2.2	0	3	0.089	1		6.9	1	1	2	3					0
2	2	1	6	3	2	2	2	1	#NULL!	#NULL!	2	2	#NULL!	2	2	2	9.4	#NULL!	1	27.4	1	#NULL!	48	1	#NULL!	0.038	1		4.11	1	1	0.099	1		6.69	1	1	1	0					0
1	3	1	3	1	1	1	1	3	#NULL!	1	2	1	1	2	2	2	31.7	#NULL!	1	19.1	1	#NULL!	56	1	#NULL!	0.205	1		3.46	1	1	0.618	1		6.4	1	1	1	0					0
1	5	3	1	1	1	1	1	3	#NULL!	2	2	2	#NULL!	2	2	2	11.8	#NULL!	1	22.5	1	#NULL!	98	1	#NULL!	0.058	1		4.17	1	1	0.19	1		7	1	1	1	0			0.74	1	1
2	3	2	4	2	2	2	2	1	#NULL!	#NULL!	2	2	#NULL!	2	1	2	102.6	2	2	76	2	1	116	1	#NULL!	0.77	2	2	1.41	0	4	2.089	2	1	3.97	0	4	2	5			0.95	1	1
2	2	2	4	4	2	2	2	1	#NULL!	#NULL!	2	2	#NULL!	2	1	2	312.6	3	2	296.85	2	3	97.06	1	#NULL!	0.91	2	2	1.23	0	5	2.89	2	2	8.45	2	6	2	4					0
1	3	2	2	3	1	1	1	4	#NULL!	2	2	2	#NULL!	2	2	2	16.2	#NULL!	1	18.5	1	#NULL!	55	1	#NULL!	0.17	1		4.33	1	1	0.095	1		7.03	1	1	1	0					0
1	6	2	3	1	2	2	2	1	#NULL!	#NULL!	1	2	1	2	2	2	17.1	#NULL!	1	38.1	1	#NULL!	60	1	#NULL!	0.212	1		3.5	1	1	0.48	1		6.9	1	1	1	0					0
1	6	3	3	1	1	1	1	3	#NULL!	2	2	2	#NULL!	2	2	2	8.6	#NULL!	1	15.7	1	#NULL!	66	1	#NULL!	0.299	1		3.58	1	1	0.104	1		6.63	1	1	1	0					0
1	3	3	3	2	2	2	2	1	#NULL!	#NULL!	2	2	#NULL!	2	2	2	34.3	#NULL!	1	19.1	1	#NULL!	61	1	#NULL!	0.13	1		3.55	1	1	0.181	1		6.42	1	1	1	0					0
1	3	1	3	3	2	2	2	1	#NULL!	#NULL!	2	2	#NULL!	2	2	2	35.2	#NULL!	1	18.6	1	#NULL!	55	1	#NULL!	0.17	1		3.46	1	1	0.095	1		4.03	0	4	1	0			1.87	3	0
2	6	3	3	1	1	1	2	1	#NULL!	#NULL!	2	2	#NULL!	2	2	2	17.1	#NULL!	1	32	1	#NULL!	60	1	#NULL!	0.212	1		4.6	1	1	0.48	1		6.9	1	1	1	0			1.46	2	0
1	4	2	3	2	1	1	1	3	#NULL!	5	2	2	#NULL!	2	2	2	216.1	3	2	315.34	2	3	109.2	1	#NULL!	0.063	1		1.2	0	5	0.145	1		6	1	1	2	2			2.33	4	0
1	3	3	1	1	1	1	2	1	#NULL!	#NULL!	1	1	1	2	2	2	99.22	2	2	231.5	2	3	276	2	1	0.281	1		3.2	0	2	0.615	1		7.81	1	1	2	3					1
2	4	2	2	2	1	1	2	1	#NULL!	#NULL!	2	2	#NULL!	2	1	2	9.4	#NULL!	1	31.4	1	#NULL!	71	1	#NULL!	0.9	2	2	1.15	0	5	0.44	1		7.1	1	1	2	3					0
2	4	2	1	2	2	2	2	1	#NULL!	#NULL!	2	2	#NULL!	2	2	2	26.3	#NULL!	1	13.5	1	#NULL!	100	1	#NULL!	0.063	1		3.48	1	1	0.145	1		6.3	1	1	1	0			1.4	2	0
2	4	2	4	1	1	1	1	3	#NULL!	1	1	2	1	2	2	2	29.2	#NULL!	1	41	2	1	42.2	1	#NULL!	0.063	1		3.77	1	1	0.145	1		6	1	1	1	0					0
1	1	1	6	2	2	2	2	1	#NULL!	#NULL!	2	2	#NULL!	2	2	2	4.4	#NULL!	1	7.9	1	#NULL!	66	1	#NULL!	0.026	1		4.01	1	1	0.3	1		8.6	2	6	1	0					0
2	5	2	3	1	2	2	2	1	#NULL!	#NULL!	2	2	#NULL!	2	2	2	12.6	#NULL!	1	6.6	1	#NULL!	52	1	#NULL!	0.203	1		3.7	1	1	0.089	1		2.9	0	4	1	0					0
2	1	1	6	2	2	2	2	1	#NULL!	#NULL!	2	2	#NULL!	2	2	2	17.8	#NULL!	1	10.2	1	#NULL!	61	1	#NULL!	0.22	1		3.8	1	1	0.32	1		6.69	1	1	1	0					0
2	4	3	4	1	1	1	1	3	#NULL!	1	2	2	#NULL!	2	2	2	6.31	#NULL!	1	8	1	#NULL!	45	1	#NULL!	0.28	1		3.6	1	1	0.089	1		2.09	0	4	1	0					0
1	1	1	6	2	2	2	2	1	#NULL!	#NULL!	2	2	#NULL!	2	2	2	39.7	#NULL!	1	19.8	1	#NULL!	70	1	#NULL!	0.07	1		4.57	1	1	0.109	1		6.58	1	1	1	0					0
1	4	2	3	3	2	2	2	1	#NULL!	#NULL!	2	1	2	2	2	2	31.7	#NULL!	1	19.1	1	#NULL!	63	1	#NULL!	0.205	1		3.96	1	1	0.618	1		6.4	1	1	1	0			1.61	3	0
1	6	2	3	1	1	2	2	1	#NULL!	#NULL!	2	2	#NULL!	1	2	2	112.6	2	2	180.85	2	2	87.06	1	#NULL!	0.28	1		3	0	2	0.089	1		2.09	0	4	2	3					0
2	3	2	3	2	2	2	2	1	#NULL!	#NULL!	2	2	#NULL!	2	2	2	8.6	#NULL!	1	15.7	1	#NULL!	66	1	#NULL!	0.299	1		3.52	1	1	0.104	1		7.6	1	1	1	0					2
2	1	1	6	2	2	2	2	1	#NULL!	#NULL!	2	2	#NULL!	2	2	1	31.7	#NULL!	1	19.1	1	#NULL!	74	1	#NULL!	0.05	1		3.76	1	1	0.618	1		6.4	1	1	1	0					0
2	1	1	6	2	2	2	2	1	#NULL!	#NULL!	2	2	#NULL!	2	2	2	29.7	#NULL!	1	19.8	1	#NULL!	293	2	1	0.07	1		3.77	1	1	0.109	1		6.8	1	1	1	0					0
2	1	1	6	2	2	2	2	1	#NULL!	#NULL!	2	2	#NULL!	2	2	2	40.2	#NULL!	1	19.8	1	#NULL!	70	1	#NULL!	0.138	1		4.28	1	1	0.2	1		7.65	1	1	1	0					0
1	1	1	6	2	2	2	2	1	#NULL!	#NULL!	2	2	#NULL!	2	2	2	8.9	#NULL!	1	17	1	#NULL!	40	1	#NULL!	0.087	1		3.9	1	1	0.177	1		6.5	1	1	1	0					0
1	3	2	3	2	1	1	1	3	#NULL!	1	2	1	1	2	2	2	39.7	#NULL!	1	29.8	1	#NULL!	93	1	#NULL!	0.07	1		3.87	1	1	0.109	1		5.98	1	1	1	0					0
2	4	3	3	1	1	2	2	1	#NULL!	#NULL!	2	2	#NULL!	2	2	2	11.8	#NULL!	1	16.5	1	#NULL!	73	1	#NULL!	0.291	1		3.02	0	2	0.171	1		6	1	1	1	0					0
1	5	3	2	2	1	1	1	3	#NULL!	2	2	2	#NULL!	2	2	2	41	#NULL!	1	40	1	#NULL!	85	1	#NULL!	0.4	1		3.61	1	1	0.518	1		5.96	1	1	1	0					0
2	5	2	4	1	2	2	2	1	#NULL!	#NULL!	2	2	#NULL!	2	2	2	7	#NULL!	1	9.2	1	#NULL!	41	1	#NULL!	0.03	1		4.9	1	1	0.9	1		6	1	1	1	0					2
2	2	3	4	2	1	1	1	3	#NULL!	1	2	2	#NULL!	2	2	1	9.7	#NULL!	1	19.8	1	#NULL!	163	2	1	0.07	1		4.97	1	1	0.109	1		5.98	1	1	1	0					1
1	6	4	2	1	2	2	2	1	#NULL!	#NULL!	2	2	#NULL!	2	1	2	14.1	#NULL!	1	31.3	1	#NULL!	119	1	#NULL!	0.093	1		3.9	1	1	0.222	1		8.66	2	6	1	0					0
2	1	1	6	2	2	2	2	1	#NULL!	#NULL!	2	2	#NULL!	2	2	2	13.9	#NULL!	1	30.1	1	#NULL!	182	1	#NULL!	0.137	1		3.67	1	1	0.16	1		6.68	1	1	1	0					2
1	1	1	6	2	2	2	2	1	#NULL!	#NULL!	2	2	#NULL!	2	2	1	39.3	#NULL!	1	22.7	1	#NULL!	83	1	#NULL!	0.086	1		4.9	1	1	0.143	1		6.04	1	1	1	0					0
1	1	1	6	2	2	2	2	1	#NULL!	#NULL!	2	2	#NULL!	2	2	2	35.6	#NULL!	1	6.6	1	#NULL!	52	1	#NULL!	0.29	1		3.54	1	1	0.072	1		2.09	0	4	1	0					0
2	1	1	6	2	2	2	2	1	#NULL!	#NULL!	2	2	#NULL!	2	2	2	32.6	#NULL!	1	19.8	1	#NULL!	87.06	1	#NULL!	0.05	1		3.8	1	1	0.089	1		6.07	1	1	1	0					0
2	1	1	6	2	2	2	2	1	#NULL!	#NULL!	2	2	#NULL!	2	2	2	18.6	#NULL!	1	15.7	1	#NULL!	66	1	#NULL!	0.299	1		3.84	1	1	0.104	1		6.63	1	1	1	0					0
2	1	1	6	2	2	2	2	1	#NULL!	#NULL!	2	2	#NULL!	2	2	2	31.7	#NULL!	1	19.1	1	#NULL!	76	1	#NULL!	0.205	1		3.46	1	1	0.618	1		6.4	1	1	1	0					0
2	3	1	6	2	2	2	2	1	#NULL!	#NULL!	2	2	#NULL!	2	2	2	8.3	#NULL!	1	27.1	1	#NULL!	70	1	#NULL!	0.085	1		4.28	1	1	0.077	1		6.5	1	1	1	0					0
2	1	1	6	2	2	2	2	1	#NULL!	#NULL!	2	2	#NULL!	2	2	2	9.6	#NULL!	1	17.7	1	#NULL!	87	1	#NULL!	0.207	1		3.6	1	1	0.161	1		5.98	1	1	1	0					0
1	6	4	2	1	2	2	2	1	#NULL!	#NULL!	2	2	#NULL!	2	2	2	33.4	#NULL!	1	27.8	1	#NULL!	60	1	#NULL!	0.042	1		5	1	1	0.066	1		6.52	1	1	1	0					0
2	1	1	6	2	2	2	2	1	#NULL!	#NULL!	2	2	#NULL!	2	2	2	6.8	#NULL!	1	16.7	1	#NULL!	213	1	#NULL!	0.305	1		3.69	1	1	0.218	1		6.36	1	1	1	0					0
2	6	3	3	1	1	2	2	1	#NULL!	#NULL!	2	2	#NULL!	2	2	2	8.4	#NULL!	1	32	1	#NULL!	67	1	#NULL!	0.061	1		3.68	1	1	0.118	1		7.4	1	1	1	0			2.85	4	0
2	1	1	6	2	2	2	2	1	#NULL!	#NULL!	2	2	#NULL!	2	2	2	14	#NULL!	1	39.9	2	1	113	2	1	0.091	1		3.95	1	1	0.221	1		6.74	1	1	2	2					0
1	6	3	3	1	2	2	2	1	#NULL!	#NULL!	2	2	#NULL!	2	2	2	33.6	#NULL!	1	4.4	1	#NULL!	35	1	#NULL!	0.33	1		3.7	1	1	0.071	1		3.35	0	4	1	0			0.46	1	0
1	1	1	6	2	2	2	2	1	#NULL!	#NULL!	2	2	#NULL!	2	2	2	305.8	3	2	139.85	2	2	144	2	1	0.123	1		4.47	1	1	0.245	1		7.95	1	1	2	2					0
2	5	2	3	1	2	2	2	1	#NULL!	#NULL!	2	2	#NULL!	2	2	2	14.4	#NULL!	1	29.5	1	#NULL!	73	1	#NULL!	0.15	1		3.61	1	1	0.285	1		7.9	1	1	1	0
